# Supplementary material for: DNA methylation underpins the epigenomic landscape regulating genome transcription in Arabidopsis
Source: Genome Biol. 2022 Sep 20;23:197. doi: 10.1186/s13059-022-02768-x (PMC9487137; doi:10.1186/s13059-022-02768-x)
Supplement: Supplementary file 2 — Additional file 2: Table S1. Summary of transcriptome and epigenome data in this study. [file 13059_2022_2768_MOESM2_ESM.xlsx]

## Sheet: Table S1 legend
Table S1. Summary of transcriptome and epigenome data in this study.
a. Statistics for the generated datasets. There are three repeats for total RNA-seq data, one repeat for Bisulfite-seq data, and two repeats for ChIP-seq data of six histone modification marks and RNA polymerase II (RNAPII).
b. Preliminary quality analysis of RNA-seq data.
c. Preliminary quality analysis of BS-seq data.
d. Preliminary quality analysis of ChIP-seq data. FRIP, the fraction of all mapped reads that fall into peak regions; NSC, normalized strand coefficient; RSC, relative strand correlation.

## Sheet: S1a. All datasets
Table S1a. Statistics for the generated datasets.
There are three repeats for total RNA-seq data, one repeat for BS-seq data, and two repeats for ChIP-seq data of six histone modification marks and RNA polymerase II (RNAPII).
	2-week old shoot			5-week old leaf			5-week old shoot
	Col-0	ddcc	met1-3	Col-0	ddcc	met1-3	mddcc
RNA-seq	3	3	3	3	3	3	3
BS-seq	1	1	1	1	1	1	1
ChIP-seq
H3K4me3	2	2	2	2	2	2	2
H3K9ac	2	2	2	2	2	2	2
H3K27ac	2	2	2	2	2	2	2
H3K4me1	2	2	2	2	2	2	2
H3K27me3	2	2	2	2	2	2	2
H3K9me2	2	2	2	2	2	2	2
RNAPII	2	2	2	2	2	2	2
Input	2	2	2	2	2	2	2
Total	20	20	20	20	20	20	20	140

## Sheet: S1b. RNA-seq
Table S1b. Preliminary quality analysis of RNA-seq data.
Tissue	2-week old shoot									5-week old leaf									5-week old shoot
Genotype	Col-0			ddcc			met1-3			Col-0			ddcc			met1-3			mddcc
Repeat	Repeat 1	Repeat 2	Repeat 3	Repeat 1	Repeat 2	Repeat 3	Repeat 1	Repeat 2	Repeat 3	Repeat 1	Repeat 2	Repeat 3	Repeat 1	Repeat 2	Repeat 3	Repeat 1	Repeat 2	Repeat 3	Repeat 1	Repeat 2	Repeat 3
Raw reads	67715344	69694216	61200226	56469048	63945586	65335876	73955490	60292638	58632508	54915030	65742074	63901816	66455556	72571480	65106048	60823664	59924986	64348714	56195320	62894898	54249358
Clean reads	67159234	69105016	60599766	55854984	63322928	64776900	73430982	59872078	58148638	53907330	64406938	62764374	65203216	71087738	63852780	59610812	58565558	63323520	54555828	61131854	52766646
Mapped reads	66492411	68387244	59948314	55082493	62474231	64103393	72084789	58736032	57469694	52952682	63208587	61696790	64071101	69771739	62705425	58462606	57369036	62277689	53338164	59754468	51450058
Mapping rate	0.990071	0.989613	0.98925	0.98617	0.986597	0.989603	0.981667	0.981025	0.988324	0.982291	0.981394	0.982991	0.982637	0.981488	0.982031	0.980738	0.97957	0.983484	0.97768	0.977469	0.975049
Unique	36811031	35765597	34045997	31099663	36250716	34817266	37009854	29949675	32896409	26882857	32816064	31932889	31133019	33864746	29692762	34035245	31326633	34156602	30486767	36943665	30327426
Unique rate /clean	0.5481	0.5176	0.5618	0.5568	0.5725	0.5375	0.504	0.5002	0.5657	0.4987	0.5095	0.5088	0.4775	0.4764	0.465	0.571	0.5349	0.5394	0.558818	0.604328	0.574746

## Sheet: S1c. BS-seq
Table S1c. Preliminary quality analysis of BS-seq data.
Tissue	2-week old shoot			5-week old leaf			5-week old shoot
Genotype	Col-0	ddcc	met1-3	Col-0	ddcc	met1-3	mddcc
Raw reads	68698332	95463122	74685284	93200846	95498134	94660852	93244912
Clean reads	67620774	93185646	72731626	91039736	93643308	93003432	91739792
Mapped reads	66866129	87335624	70961547	87852414	91632491	91190173	77133581
Mapping rate	0.98884	0.937222	0.975663	0.96499	0.978527	0.980503	0.840787
Unique	54818654	70483029	58065398	73130097	76282459	76749629	60706639
Mapping rate	0.810678	0.756372	0.798351	0.803277	0.814607	0.825234	0.661726
Coverage (X)	68.7136	88.3484	72.7833	91.6664	95.6178	96.2034	76.094
CG errror rate	0.00237431	0.0030622	0.00219413	0.00520089	0.00432617	0.00275273	0.002694
CHG errror rate	0.00269496	0.00303433	0.00240774	0.00556909	0.00430081	0.00297316	0.00281791
CHH errror rate	0.00235036	0.00318183	0.00228279	0.00512262	0.004088	0.00261368	0.0028735

## Sheet: S1d. ChIP-seq
Table S1d. Preliminary quality analysis of ChIP-seq data.
FRIP, the fraction of all mapped reads that fall into peak regions; NSC, normalized strand coefficient; RSC, relative strand correlation.
Factor	H3K4me3														H3K9ac														H3K27ac														H3K4me1
Tissue	2-week old shoot						5-week old leaf						5-week old shoot		2-week old shoot						5-week old leaf						5-week old shoot		2-week old shoot						5-week old leaf						5-week old shoot		2-week old shoot						5-week old leaf
Genotype	Col-0		ddcc		met1-3		Col-0		ddcc		met1-3		mddcc		Col-0		ddcc		met1-3		Col-0		ddcc		met1-3		mddcc		Col-0		ddcc		met1-3		Col-0		ddcc		met1-3		mddcc		Col-0		ddcc		met1-3		Col-0
Repeat	Repeat 1	Repeat 2	Repeat 1	Repeat 2	Repeat 1	Repeat 2	Repeat 1	Repeat 2	Repeat 1	Repeat 2	Repeat 1	Repeat 2	Repeat 1	Repeat 2	Repeat 1	Repeat 2	Repeat 1	Repeat 2	Repeat 1	Repeat 2	Repeat 1	Repeat 2	Repeat 1	Repeat 2	Repeat 1	Repeat 2	Repeat 1	Repeat 2	Repeat 1	Repeat 2	Repeat 1	Repeat 2	Repeat 1	Repeat 2	Repeat 1	Repeat 2	Repeat 1	Repeat 2	Repeat 1	Repeat 2	Repeat 1	Repeat 2	Repeat 1	Repeat 2	Repeat 1	Repeat 2	Repeat 1	Repeat 2	Repeat 1
Raw reads	18069566	19413286	26388694	36349128	9076804	49382542	64233192	26996760	36202622	19841784	44284484	40351902	30427848	36825322	34353154	26862620	33794854	33839588	18595466	22206342	35345982	35855304	36834966	45698670	29067418	31431654	17228032	38091012	20187668	18820284	26806252	29288926	15088602	17139246	26579320	31019730	55549682	34641528	44575862	52741216	46769912	34263686	68451242	39055500	23597350	24951748	28181286	23881310	49085962
Clean reads	17734574	19047996	25843492	35681888	8980102	48713136	63537896	26582016	35796082	19629938	43756132	39801422	30052688	36332656	33637156	26238016	33138000	33182900	18394406	21970520	34767672	35330586	36360634	45185780	28589680	31000944	16972908	37535904	19751516	18354762	26377730	28873988	14963340	17014168	26059168	30608832	54754724	34174384	43786682	51784036	46175046	33909360	67502177	38301888	23154606	24629306	27575554	23519520	48323548
Mapped reads	17016103	18412349	22931175	34255969	7481285	45442957	57823435	25586966	34888275	19089165	42473752	38572016	26264206	31731129	33116640	25862332	32504040	32866413	17755804	21074758	33160732	34179510	35293591	44698867	28317662	30727932	16065426	35560980	19647760	18303724	26032242	28350835	14906889	16955567	25850768	30370646	54425988	33950731	43496085	51442846	45623419	33518055	67381614	38387340	22982192	24441293	27538688	23475220	48162396
Mapping rate	0.9595	0.9666	0.8873	0.96	0.833096	0.9329	0.9101	0.9626	0.9746	0.9725	0.9707	0.9691	0.8739	0.8734	0.9845	0.9857	0.9809	0.9905	0.965283	0.959229	0.9538	0.9674	0.9707	0.9892	0.9905	0.9912	0.9465	0.9474	0.9947	0.9972	0.9869	0.9819	0.996227	0.996556	0.992	0.9922	0.994	0.9935	0.9934	0.9934	0.9881	0.9885	0.998214	1.0022	0.9926	0.9924	0.9987	0.9981	0.9967
Peak No.	14535	14627	14825	14769	13413	16014	15136	14510	15368	15278	16039	15900	16460	16490	15148	14969	16363	15759	14898	15124	17431	17521	16902	16859	16665	16827	17834	18441	15300	15461	15659	15693	15367	15560	16576	16840	16680	16729	16950	16980	19057	19112	10909	11965	11023	15007	11866	13024	13098
FRiP	0.8243	0.8192	0.8567	0.7766	0.779257	0.8851	0.8443	0.6881	0.8318	0.8329	0.7792	0.7747	0.8395	0.8396	0.6735	0.6748	0.6371	0.549	0.666706	0.701214	0.7894	0.7757	0.8136	0.7417	0.6405	0.6415	0.7201	0.7336	0.7432	0.7609	0.8619	0.8621	0.740172	0.73699	0.7668	0.7775	0.7844	0.79	0.7965	0.7967	0.7873	0.7803	0.839878	0.82611	#REF!	0.7879	0.7468	0.7416	0.7955
NSC	1.49339	1.48649	1.59805	1.47895	1.67832	1.6541	1.51808	1.35763	1.5281	1.56616	1.43861	1.43334	1.58182	1.57856	1.24019	1.2482	1.25264	1.20863	1.37521	1.38832	1.41123	1.4047	1.43416	1.36044	1.24918	1.2468	1.31929	1.30743	1.33192	1.35612	1.59093	1.59099	1.46943	1.45284	1.38611	1.41424	1.44652	1.49647	1.46494	1.449	1.38051	1.38285	1.04481	1.04698	1.05206	1.05405	1.03217	1.03505	1.04036
RSC	1.10133	1.07061	1.13278	1.09927	1.0754	1.07117	1.05199	1.07531	1.05089	1.03883	1.05028	1.06249	1.05168	1.05076	1.0825	1.08038	1.06462	1.08742	1.09827	1.10951	1.02952	1.02744	1.04126	1.03258	1.06345	1.0478	1.08207	1.06153	1.16209	1.04929	1.214	1.1768	1.17173	1.12932	1.1345	1.07028	1.10647	1.08867	1.15292	1.16452	1.12774	1.09256	1.08029	1.05739	1.13291	1.10659	1.10515	1.07972	1.04741
[truncated: 63 more columns]
