# Supplementary material for: DNA methylation underpins the epigenomic landscape regulating genome transcription in Arabidopsis
Source: Genome Biol. 2022 Sep 20;23:197. doi: 10.1186/s13059-022-02768-x (PMC9487137; doi:10.1186/s13059-022-02768-x)
Supplement: Supplementary file 3 — Additional file 3: Table S2. List of upregulated Tes with gain of active marks in ddcc, met1, and mddcc mutants. [file 13059_2022_2768_MOESM3_ESM.xlsx]

## Sheet: Table S2 legend
Table S2. List of upregulated Tes with gain of active marks in ddcc, met1, and mddcc mutants.
a. List of upregulated TEs in ddcc.
b. List of upregulated TEs in met1.
c. List of upregulated TEs in mddcc.
d. List of expressed TEs in Col-0.

## Sheet: S2a. Upregulated TEs in ddcc
Table 2a. List of upregulated TEs in ddcc.
TE ID	chr	start	end	Annotation	Loss of H3K9me2	Gain of active mark
AT1TE18410	Chr1	5691740	5696671	LTR/Copia	Yes	Yes
AT1TE19130	Chr1	5911725	5916535	DNA/MuDR	Yes	Yes
AT1TE21210	Chr1	6538419	6543539	LTR/Copia	No	No
AT1TE29570	Chr1	9175323	9177761	DNA/Harbinger	Yes	Yes
AT1TE30845	Chr1	9574362	9575371	RC/Helitron	Yes	Yes
AT1TE33490	Chr1	10357357	10363358	LINE/L1	Yes	Yes
AT1TE34580	Chr1	10696714	10701584	LTR/Copia	Yes	Yes
AT1TE35870	Chr1	11103434	11103586	DNA/HAT	Yes	No
AT1TE38530	Chr1	11887152	11901703	DNA/MuDR	Yes	Yes
AT1TE39375	Chr1	12139300	12139652	DNA/MuDR	Yes	Yes
AT1TE39380	Chr1	12140695	12141659	DNA/MuDR	Yes	Yes
AT1TE39515	Chr1	12172517	12177219	DNA/En-Spm	Yes	Yes
AT1TE40355	Chr1	12406709	12410000	LTR/Copia	Yes	Yes
AT1TE42875	Chr1	13127113	13128014	SINE	Yes	Yes
AT1TE43225	Chr1	13230993	13235723	LTR/Copia	No	No
AT1TE43880	Chr1	13417658	13421489	DNA/MuDR	Yes	No
AT1TE44720	Chr1	13659273	13667557	LTR/Gypsy	No	Yes
AT1TE45490	Chr1	13869521	13869865	RC/Helitron	No	Yes
AT1TE45510	Chr1	13871158	13871383	DNA/En-Spm	No	No
AT1TE46065	Chr1	14021370	14024147	LTR/Gypsy	Yes	Yes
AT1TE46405	Chr1	14129761	14134840	LTR/Copia	No	Yes
AT1TE51775	Chr1	15725602	15727426	DNA/HAT	No	No
AT1TE52925	Chr1	16070137	16074320	DNA/HAT	Yes	No
AT1TE53890	Chr1	16352973	16353121	DNA/HAT	No	Yes
AT1TE56390	Chr1	17023916	17029257	LTR/Copia	Yes	Yes
AT1TE57530	Chr1	17360726	17365910	LTR/Copia	Yes	Yes
AT1TE58075	Chr1	17520595	17525126	LTR/Copia	Yes	Yes
AT1TE58825	Chr1	17713520	17714780	LTR/Gypsy	No	Yes
AT1TE59745	Chr1	18002177	18007370	LTR/Copia	Yes	Yes
AT1TE60180	Chr1	18154505	18163494	DNA/En-Spm	Yes	No
AT1TE65500	Chr1	19808116	19810029	DNA/MuDR	No	Yes
AT1TE66380	Chr1	20085179	20090143	LTR/Copia	Yes	Yes
AT1TE72615	Chr1	21991449	21992506	DNA/HAT	No	Yes
AT1TE74860	Chr1	22693955	22699336	DNA/Harbinger	Yes	Yes
AT1TE75910	Chr1	23031591	23031816	LINE/L1	No	Yes
AT1TE82600	Chr1	25159043	25163500	DNA/MuDR	Yes	Yes
AT1TE86360	Chr1	26366603	26371673	LTR/Copia	Yes	Yes
AT2TE01560	Chr2	376596	377257	LINE/L1	Yes	No
AT2TE02290	Chr2	532333	537391	LINE/L1	Yes	Yes
AT2TE02465	Chr2	566757	582571	DNA/MuDR	Yes	No
AT2TE04130	Chr2	926131	929956	LTR/Copia	Yes	Yes
AT2TE06405	Chr2	1395260	1399516	LTR/Copia	No	No
AT2TE06885	Chr2	1485441	1490713	LINE/L1	Yes	Yes
AT2TE07550	Chr2	1629644	1637481	LTR/Gypsy	No	Yes
AT2TE08665	Chr2	1883380	1886726	LINE/L1	No	No
AT2TE08785	Chr2	1906835	1912111	LTR/Copia	Yes	Yes
AT2TE09500	Chr2	2075339	2080607	LTR/Gypsy	Yes	Yes
AT2TE10595	Chr2	2297816	2298721	Unassigned	No	No
AT2TE11435	Chr2	2523631	2527699	LINE/L1	No	No
AT2TE13060	Chr2	2995751	2996370	LTR/Copia	No	Yes
AT2TE16725	Chr2	3922475	3925831	LINE/L1	No	No
AT2TE18240	Chr2	4336398	4337750	DNA/Harbinger	No	Yes
AT2TE18885	Chr2	4513698	4517287	LTR/Gypsy	No	No
AT2TE18975	Chr2	4547738	4558525	RC/Helitron	No	No
AT2TE18980	Chr2	4558526	4566131	LTR/Gypsy	No	No
AT2TE20330	Chr2	4948691	4959161	LTR/Gypsy	Yes	No
AT2TE22635	Chr2	5600343	5605594	LINE/L1	Yes	Yes
AT2TE23240	Chr2	5736801	5737912	DNA/Harbinger	No	No
AT2TE23510	Chr2	5780103	5786739	LTR/Gypsy	No	Yes
AT2TE23670	Chr2	5808801	5814890	LTR/Gypsy	No	No
AT2TE23845	Chr2	5846256	5851427	LTR/Copia	Yes	Yes
AT2TE24335	Chr2	5960275	5975813	DNA/MuDR	Yes	No
AT2TE25875	Chr2	6351159	6353252	Unassigned	Yes	Yes
AT2TE26275	Chr2	6433987	6439754	LINE/L1	Yes	Yes
AT2TE27390	Chr2	6700893	6706745	LINE/L1	Yes	Yes
AT2TE27645	Chr2	6766438	6772521	LINE/L1	Yes	Yes
AT2TE27950	Chr2	6862822	6864153	LINE/L1	No	Yes
AT2TE28025	Chr2	6884611	6885154	LTR/Gypsy	Yes	No
AT2TE28030	Chr2	6885155	6885238	LTR/Gypsy	Yes	No
AT2TE28035	Chr2	6886557	6887874	DNA/MuDR	Yes	Yes
AT2TE28280	Chr2	6943116	6944022	DNA/HAT	Yes	No
AT2TE28325	Chr2	6953995	6958817	LTR/Copia	Yes	Yes
AT2TE28555	Chr2	7006420	7007823	DNA/Harbinger	No	No
AT2TE29460	Chr2	7232311	7237513	LINE/L1	Yes	Yes
AT2TE30555	Chr2	7448762	7454292	LTR/Copia	Yes	Yes
AT2TE35840	Chr2	8561844	8567009	LTR/Copia	Yes	Yes
AT2TE37050	Chr2	8816056	8820891	LTR/Copia	Yes	Yes
AT2TE38575	Chr2	9121958	9125818	LTR/Copia	Yes	Yes
AT2TE38900	Chr2	9187492	9191655	LTR/Copia	No	Yes
AT2TE38905	Chr2	9191656	9193725	LTR/Gypsy	No	No
AT2TE38910	Chr2	9193726	9195279	LTR/Copia	No	No
AT2TE41175	Chr2	9654888	9655175	RC/Helitron	No	No
AT2TE44365	Chr2	10354209	10354627	RC/Helitron	No	No
AT2TE44370	Chr2	10355552	10355667	RathE1_cons	Yes	Yes
AT2TE58010	Chr2	13223059	13227048	Unassigned	No	No
AT2TE69490	Chr2	15566814	15568070	RC/Helitron	No	Yes
AT2TE77005	Chr2	17092869	17093069	LTR/Gypsy	No	Yes
AT2TE78210	Chr2	17337767	17342489	LINE/L1	Yes	No
AT2TE78930	Chr2	17483665	17485208	LTR/Copia	No	No
AT2TE78940	Chr2	17486368	17487161	RC/Helitron	No	No
AT2TE78945	Chr2	17487163	17489023	DNA/MuDR	No	Yes
AT2TE82000	Chr2	18106654	18107024	RathE2_cons	No	No
AT2TE82905	Chr2	18288581	18293391	RC/Helitron	No	No
AT2TE84695	Chr2	18652626	18655464	LINE/L1	Yes	No
AT3TE11850	Chr3	2808422	2818893	DNA/MuDR	Yes	No
AT3TE20775	Chr3	4927996	4928157	DNA/En-Spm	No	No
AT3TE35825	Chr3	8537355	8543559	LTR/Gypsy	Yes	No
AT3TE37690	Chr3	9011213	9017190	LINE/L1	Yes	No
AT3TE40125	Chr3	9608086	9610451	DNA/MuDR	No	Yes
AT3TE40420	Chr3	9692214	9697529	LTR/Copia	Yes	Yes
AT3TE42075	Chr3	10106100	10111467	LTR/Copia	Yes	Yes
AT3TE45390	Chr3	10922914	10923082	LINE/L1	Yes	No
AT3TE45980	Chr3	11055896	11062842	LTR/Gypsy	No	Yes
AT3TE46000	Chr3	11066661	11067771	LINE/L1	Yes	Yes
AT3TE47830	Chr3	11477947	11477998	DNA/Pogo	No	Yes
AT3TE47975	Chr3	11513764	11521912	DNA/En-Spm	Yes	No
AT3TE48285	Chr3	11618614	11621527	DNA/Harbinger	No	No
AT3TE48590	Chr3	11697284	11702259	LTR/Copia	Yes	No
AT3TE50295	Chr3	12077449	12092040	DNA/MuDR	No	No
AT3TE51660	Chr3	12535720	12539729	LTR/Gypsy	No	No
AT3TE51880	Chr3	12600469	12602948	RC/Helitron	No	No
AT3TE51895	Chr3	12603266	12606828	LTR/Copia	No	No
AT3TE51900	Chr3	12607223	12608295	LTR/Copia	No	No
AT3TE59985	Chr3	14656779	14662773	LINE/L1	No	Yes
AT3TE62065	Chr3	15270236	15270506	DNA/En-Spm	No	No
AT3TE62100	Chr3	15280256	15289099	RC/Helitron	Yes	No
AT3TE62685	Chr3	15455636	15468075	LTR/Gypsy	No	No
AT3TE62785	Chr3	15493534	15499327	LINE/L1	Yes	Yes
AT3TE63900	Chr3	15808431	15810650	Unassigned	Yes	Yes
AT3TE63950	Chr3	15814611	15818285	LTR/Copia	No	No
AT3TE65015	Chr3	16064129	16067069	LTR/Copia	No	No
AT3TE68730	Chr3	16957465	16962731	LTR/Copia	Yes	Yes
AT3TE76225	Chr3	18791152	18796089	LTR/Copia	Yes	Yes
AT3TE82555	Chr3	20304981	20309967	LTR/Gypsy	Yes	Yes
AT3TE90530	Chr3	22232308	22236743	LTR/Copia	No	Yes
AT3TE94580	Chr3	23203577	23207484	LINE/L1	Yes	Yes
AT4TE09315	Chr4	1919524	1925047	LINE/L1	No	Yes
AT4TE09800	Chr4	2064099	2068831	LTR/Copia	No	Yes
AT4TE09805	Chr4	2068832	2071139	LTR/Copia	No	No
AT4TE10600	Chr4	2286691	2288784	LTR/Copia	No	Yes
AT4TE16565	Chr4	3736029	3742064	LTR/Gypsy	No	No
AT4TE16900	Chr4	3838638	3843995	LTR/Gypsy	No	No
AT4TE25590	Chr4	6067397	6072635	LTR/Copia	Yes	Yes
AT4TE28870	Chr4	6723347	6728790	LTR/Copia	Yes	Yes
AT4TE29830	Chr4	6914662	6919511	LTR/Copia	No	No
AT4TE37560	Chr4	8461784	8462456	DNA/Pogo	No	Yes
AT4TE44080	Chr4	9732598	9737733	LTR/Copia	Yes	Yes
AT4TE44390	Chr4	9795644	9797434	DNA/HAT	No	No
AT4TE50435	Chr4	10992996	10998058	LTR/Copia	Yes	Yes
AT5TE08220	Chr5	2257475	2262962	Unassigned	Yes	Yes
AT5TE15640	Chr5	4323653	4325097	LINE/L1	Yes	No
AT5TE18465	Chr5	5111927	5112295	DNA/En-Spm	Yes	Yes
AT5TE18470	Chr5	5112921	5113135	DNA/MuDR	Yes	Yes
AT5TE18475	Chr5	5113978	5114330	DNA/MuDR	Yes	Yes
AT5TE25460	Chr5	7027973	7037665	DNA/MuDR	No	No
AT5TE31020	Chr5	8571574	8577832	LINE/L1	Yes	Yes
AT5TE32880	Chr5	9092669	9094772	DNA/HAT	Yes	Yes
AT5TE33455	Chr5	9249018	9253968	DNA/MuDR	Yes	Yes
AT5TE34040	Chr5	9381673	9385978	LTR/Copia	Yes	No
AT5TE34980	Chr5	9641505	9643917	Unassigned	Yes	Yes
AT5TE35950	Chr5	9871829	9872479	RC/Helitron	No	No
AT5TE36230	Chr5	9949205	9954436	LTR/Copia	Yes	Yes
AT5TE37665	Chr5	10309447	10311540	LTR/Gypsy	Yes	Yes
AT5TE39170	Chr5	10764243	10772503	LTR/Gypsy	No	Yes
AT5TE39275	Chr5	10802072	10802878	LINE/L1	Yes	Yes
AT5TE39280	Chr5	10803062	10804417	RC/Helitron	No	No
AT5TE39630	Chr5	10901851	10903017	DNA/Harbinger	No	Yes
AT5TE47755	Chr5	13471681	13472449	DNA/Harbinger	No	Yes
AT5TE48720	Chr5	13689424	13689704	RC/Helitron	No	Yes
AT5TE61735	Chr5	17090876	17095159	LTR/Copia	Yes	Yes
AT5TE61740	Chr5	17095160	17095666	LTR/Copia	Yes	Yes
AT5TE63010	Chr5	17439696	17440858	LINE/L1	Yes	Yes
AT5TE63020	Chr5	17441792	17445927	LINE/L1	Yes	Yes
AT5TE83215	Chr5	23134881	23139981	LTR/Copia	Yes	Yes
AT5TE85500	Chr5	23774322	23775709	DNA/MuDR	No	No

## Sheet: S2b. Upregulated TEs in met1
Table 2b. List of upregulated TEs in met1.
TE ID	chr	start	end	Annotation	Loss of H3K9me2	Gain of active mark
AT1TE04710	Chr1	1441741	1442976	DNA/MuDR	Yes	Yes
AT1TE14085	Chr1	4329877	4334393	DNA/MuDR	Yes	Yes
AT1TE19130	Chr1	5911725	5916535	DNA/MuDR	Yes	Yes
AT1TE27295	Chr1	8453486	8461797	DNA/MuDR	Yes	Yes
AT1TE29570	Chr1	9175323	9177761	DNA/Harbinger	Yes	Yes
AT1TE30845	Chr1	9574362	9575371	RC/Helitron	No	Yes
AT1TE31190	Chr1	9676477	9691257	DNA/MuDR	Yes	Yes
AT1TE33490	Chr1	10357357	10363358	LINE/L1	No	Yes
AT1TE35305	Chr1	10929425	10931699	DNA/MuDR	No	Yes
AT1TE38530	Chr1	11887152	11901703	DNA/MuDR	Yes	Yes
AT1TE39375	Chr1	12139300	12139652	DNA/MuDR	Yes	Yes
AT1TE39380	Chr1	12140695	12141659	DNA/MuDR	Yes	Yes
AT1TE39390	Chr1	12142354	12142692	DNA/En-Spm	Yes	Yes
AT1TE39515	Chr1	12172517	12177219	DNA/En-Spm	No	Yes
AT1TE41345	Chr1	12664497	12673969	LTR/Gypsy	Yes	Yes
AT1TE41485	Chr1	12731812	12732371	DNA/MuDR	Yes	Yes
AT1TE41490	Chr1	12732946	12733344	DNA/MuDR	Yes	Yes
AT1TE42210	Chr1	12942825	12947010	DNA/En-Spm	No	Yes
AT1TE42490	Chr1	13028440	13028711	LTR/Copia	No	No
AT1TE42875	Chr1	13127113	13128014	SINE	Yes	Yes
AT1TE42890	Chr1	13131405	13140006	DNA/En-Spm	Yes	Yes
AT1TE43030	Chr1	13180946	13181769	LTR/Gypsy	No	No
AT1TE43040	Chr1	13181965	13186591	LTR/Gypsy	No	No
AT1TE43050	Chr1	13187278	13192359	DNA/MuDR	No	Yes
AT1TE43225	Chr1	13230993	13235723	LTR/Copia	Yes	No
AT1TE43355	Chr1	13263763	13276157	DNA/MuDR	Yes	No
AT1TE43880	Chr1	13417658	13421489	DNA/MuDR	No	Yes
AT1TE44125	Chr1	13482748	13490426	DNA/MuDR	Yes	Yes
AT1TE44455	Chr1	13576127	13581525	DNA/En-Spm	Yes	Yes
AT1TE44630	Chr1	13625190	13632772	DNA/En-Spm	No	Yes
AT1TE45020	Chr1	13734680	13743201	DNA/En-Spm	Yes	Yes
AT1TE45135	Chr1	13768754	13777586	LTR/Gypsy	No	Yes
AT1TE45145	Chr1	13777611	13785849	LTR/Gypsy	Yes	Yes
AT1TE45200	Chr1	13796499	13800080	LTR/Gypsy	No	No
AT1TE45375	Chr1	13840025	13840159	DNA/En-Spm	No	Yes
AT1TE45380	Chr1	13840160	13840729	DNA/En-Spm	No	Yes
AT1TE45385	Chr1	13840762	13840830	DNA/En-Spm	No	Yes
AT1TE45390	Chr1	13841052	13841405	LTR/Gypsy	No	Yes
AT1TE45395	Chr1	13842619	13847118	DNA/En-Spm	No	Yes
AT1TE45510	Chr1	13871158	13871383	DNA/En-Spm	No	No
AT1TE45790	Chr1	13940763	13947032	LTR/Gypsy	No	No
AT1TE45855	Chr1	13968111	13979022	LINE/L1	Yes	Yes
AT1TE46220	Chr1	14064357	14067482	DNA/Harbinger	Yes	Yes
AT1TE46235	Chr1	14070822	14075427	DNA/En-Spm	Yes	No
AT1TE46265	Chr1	14082587	14094068	LTR/Gypsy	No	No
AT1TE46330	Chr1	14109014	14112560	DNA/Harbinger	No	No
AT1TE46575	Chr1	14178069	14183542	LTR/Gypsy	No	Yes
AT1TE46585	Chr1	14183785	14183995	LTR/Gypsy	Yes	Yes
AT1TE46625	Chr1	14188117	14193130	DNA/MuDR	Yes	Yes
AT1TE46630	Chr1	14193585	14194819	Unassigned	Yes	Yes
AT1TE46755	Chr1	14242404	14248337	LTR/Gypsy	No	Yes
AT1TE46765	Chr1	14248937	14255843	LTR/Gypsy	No	Yes
AT1TE46775	Chr1	14257876	14259091	LTR/Gypsy	No	Yes
AT1TE46780	Chr1	14259092	14261082	LTR/Gypsy	No	No
AT1TE46785	Chr1	14261083	14261587	LTR/Gypsy	No	No
AT1TE46790	Chr1	14261588	14262179	LTR/Gypsy	No	No
AT1TE46795	Chr1	14262180	14263528	DNA/En-Spm	No	No
AT1TE46805	Chr1	14263552	14273951	LTR/Gypsy	No	No
AT1TE46825	Chr1	14273956	14277544	DNA/MuDR	No	No
AT1TE47105	Chr1	14334336	14340693	LTR/Gypsy	No	No
AT1TE47605	Chr1	14459460	14461676	LTR/Gypsy	No	No
AT1TE47745	Chr1	14493183	14493851	LTR/Gypsy	No	Yes
AT1TE47750	Chr1	14493852	14498848	LTR/Gypsy	No	Yes
AT1TE48020	Chr1	14582194	14587448	LTR/Gypsy	No	Yes
AT1TE48025	Chr1	14587449	14588322	LTR/Gypsy	No	Yes
AT1TE48035	Chr1	14590168	14598729	DNA/En-Spm	Yes	Yes
AT1TE48730	Chr1	14837664	14845083	LTR/Gypsy	No	No
AT1TE48735	Chr1	14845084	14847384	LTR/Gypsy	No	No
AT1TE48775	Chr1	14875416	14885131	LTR/Gypsy	No	No
AT1TE49260	Chr1	15038155	15052790	LTR/Gypsy	No	No
AT1TE49300	Chr1	15061271	15069809	LTR/Gypsy	No	Yes
AT1TE49675	Chr1	15139696	15142452	DNA/En-Spm	No	Yes
AT1TE49845	Chr1	15178937	15186992	LTR/Gypsy	No	No
AT1TE50860	Chr1	15412724	15420826	LTR/Gypsy	No	Yes
AT1TE51040	Chr1	15455488	15486506	LTR/Gypsy	No	No
AT1TE51055	Chr1	15499763	15500387	LTR/Gypsy	No	Yes
AT1TE51065	Chr1	15500423	15504894	LTR/Gypsy	No	Yes
AT1TE51615	Chr1	15665056	15674411	LTR/Gypsy	Yes	Yes
AT1TE51820	Chr1	15733070	15745010	DNA/En-Spm	No	No
AT1TE52200	Chr1	15857271	15872649	DNA/MuDR	Yes	Yes
AT1TE52590	Chr1	15950604	15958318	DNA/En-Spm	Yes	Yes
AT1TE52610	Chr1	15961580	15965042	DNA/En-Spm	No	No
AT1TE52735	Chr1	15997137	16000277	DNA/MuDR	No	Yes
AT1TE52860	Chr1	16038908	16045334	DNA/Harbinger	No	Yes
AT1TE52950	Chr1	16080534	16089067	DNA/En-Spm	Yes	Yes
AT1TE52985	Chr1	16094142	16097900	LTR/Gypsy	No	No
AT1TE52990	Chr1	16097901	16099192	LTR/Gypsy	No	Yes
AT1TE53060	Chr1	16112356	16113422	LTR/Gypsy	No	Yes
AT1TE53065	Chr1	16113423	16114784	LTR/Gypsy	No	Yes
AT1TE53390	Chr1	16194666	16198716	LTR/Gypsy	No	Yes
AT1TE53635	Chr1	16281487	16291044	DNA/MuDR	Yes	Yes
AT1TE53660	Chr1	16296281	16302985	DNA/MuDR	Yes	Yes
AT1TE53765	Chr1	16329247	16339556	DNA/MuDR	Yes	Yes
AT1TE54480	Chr1	16509815	16528903	LTR/Gypsy	No	No
AT1TE54530	Chr1	16539823	16539970	LINE?	No	Yes
AT1TE54640	Chr1	16581796	16581942	DNA/En-Spm	Yes	Yes
AT1TE54645	Chr1	16582725	16583222	DNA/En-Spm	Yes	Yes
AT1TE54655	Chr1	16584101	16586369	LTR/Gypsy	No	No
AT1TE54760	Chr1	16607489	16611583	DNA/En-Spm	No	Yes
AT1TE55320	Chr1	16742379	16751122	DNA/En-Spm	Yes	Yes
AT1TE56135	Chr1	16942841	16962196	DNA/MuDR	Yes	Yes
AT1TE59235	Chr1	17842303	17845285	DNA/MuDR	Yes	Yes
AT1TE59745	Chr1	18002177	18007370	LTR/Copia	No	Yes
AT1TE60180	Chr1	18154505	18163494	DNA/En-Spm	Yes	Yes
AT1TE62360	Chr1	18806508	18807394	Unassigned	No	No
AT1TE64080	Chr1	19336306	19345618	DNA/MuDR	Yes	Yes
AT1TE64825	Chr1	19595438	19597361	DNA/MuDR	Yes	Yes
AT1TE64830	Chr1	19597362	19599971	DNA/MuDR	Yes	Yes
AT1TE67645	Chr1	20475899	20477927	LTR/Gypsy	No	Yes
AT1TE70805	Chr1	21450132	21455990	LINE/L1	Yes	Yes
AT1TE70815	Chr1	21457401	21457500	LINE?	Yes	Yes
AT1TE72615	Chr1	21991449	21992506	DNA/HAT	No	Yes
AT1TE72850	Chr1	22060731	22060955	DNA/MuDR	No	Yes
AT1TE74860	Chr1	22693955	22699336	DNA/Harbinger	No	Yes
AT1TE76735	Chr1	23281603	23282774	RC/Helitron	No	Yes
AT1TE82600	Chr1	25159043	25163500	DNA/MuDR	Yes	Yes
AT1TE96425	Chr1	29474555	29479485	DNA/MuDR	Yes	Yes
AT2TE01550	Chr2	374589	376262	LINE/L1	Yes	Yes
AT2TE01560	Chr2	376596	377257	LINE/L1	Yes	Yes
AT2TE02465	Chr2	566757	582571	DNA/MuDR	Yes	Yes
AT2TE05665	Chr2	1252886	1253040	RC/Helitron	No	No
AT2TE05755	Chr2	1264727	1271840	DNA/MuDR	Yes	Yes
AT2TE06405	Chr2	1395260	1399516	LTR/Copia	No	No
AT2TE06610	Chr2	1434589	1435118	DNA/En-Spm	No	Yes
AT2TE06620	Chr2	1435379	1437967	DNA/En-Spm	No	Yes
AT2TE06885	Chr2	1485441	1490713	LINE/L1	No	Yes
AT2TE08110	Chr2	1741426	1757083	DNA/MuDR	Yes	Yes
AT2TE08135	Chr2	1758540	1766569	DNA/MuDR	Yes	Yes
AT2TE08665	Chr2	1883380	1886726	LINE/L1	Yes	Yes
AT2TE08785	Chr2	1906835	1912111	LTR/Copia	No	Yes
AT2TE09500	Chr2	2075339	2080607	LTR/Gypsy	No	No
AT2TE09610	Chr2	2104401	2104635	DNA/En-Spm	Yes	Yes
AT2TE09640	Chr2	2110084	2114697	DNA/En-Spm	No	Yes
AT2TE09735	Chr2	2134453	2137255	DNA/HAT	Yes	Yes
AT2TE10260	Chr2	2220286	2221186	DNA/En-Spm	No	No
AT2TE10570	Chr2	2295767	2295825	LTR/Gypsy	No	No
AT2TE10575	Chr2	2295826	2296323	LTR/Gypsy	No	No
AT2TE10585	Chr2	2296812	2298015	DNA/En-Spm	No	No
AT2TE10595	Chr2	2297816	2298721	Unassigned	No	No
AT2TE10975	Chr2	2390870	2399529	LTR/Gypsy	Yes	Yes
AT2TE10980	Chr2	2399531	2410158	LTR/Gypsy	No	Yes
AT2TE11110	Chr2	2436994	2442260	DNA/MuDR	Yes	Yes
AT2TE11350	Chr2	2494504	2500632	LTR/Gypsy	No	Yes
AT2TE11360	Chr2	2504277	2504515	LTR/Gypsy	No	No
AT2TE11435	Chr2	2523631	2527699	LINE/L1	Yes	No
AT2TE11515	Chr2	2542617	2559353	DNA/MuDR	Yes	Yes
AT2TE11540	Chr2	2562810	2570724	LTR/Gypsy	Yes	No
AT2TE11545	Chr2	2572620	2573466	DNA/En-Spm	Yes	Yes
AT2TE11755	Chr2	2618649	2618894	DNA/MuDR	Yes	Yes
AT2TE11760	Chr2	2619116	2620320	LTR/Gypsy	Yes	No
AT2TE11805	Chr2	2632430	2635807	DNA/En-Spm	Yes	Yes
AT2TE11890	Chr2	2660936	2664200	DNA/En-Spm	Yes	No
AT2TE11925	Chr2	2681642	2685670	DNA/En-Spm	Yes	No
AT2TE11930	Chr2	2685674	2688359	DNA/MuDR	Yes	Yes
AT2TE11955	Chr2	2691572	2693140	LTR/Gypsy	No	No
AT2TE11960	Chr2	2693148	2695069	DNA/HAT	No	Yes
AT2TE12030	Chr2	2712873	2720794	DNA/En-Spm	Yes	Yes
AT2TE12340	Chr2	2808060	2808835	LTR/Gypsy	Yes	No
AT2TE12470	Chr2	2844765	2849743	LTR/Copia	No	Yes
AT2TE12825	Chr2	2941107	2945799	DNA/MuDR	Yes	Yes
AT2TE13060	Chr2	2995751	2996370	LTR/Copia	No	Yes
AT2TE13115	Chr2	3010237	3012123	DNA/MuDR	Yes	Yes
AT2TE13145	Chr2	3014479	3023011	DNA/MuDR	Yes	Yes
AT2TE13335	Chr2	3061229	3074307	DNA/MuDR	Yes	Yes
AT2TE13340	Chr2	3074312	3075732	LTR/Copia	No	No
AT2TE13360	Chr2	3078571	3079248	LTR/Gypsy	No	Yes
AT2TE13440	Chr2	3098017	3107253	LTR/Gypsy	No	No
AT2TE13520	Chr2	3121465	3131230	DNA/MuDR	Yes	Yes
AT2TE13755	Chr2	3183722	3186659	DNA/MuDR	No	Yes
AT2TE13850	Chr2	3203757	3205871	RC/Helitron	No	Yes
AT2TE13870	Chr2	3209191	3211000	RC/Helitron	No	No
AT2TE13950	Chr2	3222766	3233780	LINE/L1	Yes	Yes
AT2TE15415	Chr2	3533346	3539334	LTR/Gypsy	No	No
AT2TE15565	Chr2	3566077	3571742	LINE/L1	No	Yes
AT2TE15655	Chr2	3586373	3594041	DNA/MuDR	Yes	Yes
AT2TE15660	Chr2	3595723	3597855	DNA/Harbinger	No	Yes
AT2TE15880	Chr2	3636370	3645326	LTR/Gypsy	No	Yes
AT2TE15900	Chr2	3649768	3650108	LTR/Gypsy	No	No
AT2TE16030	Chr2	3687124	3692178	LTR/Copia	No	Yes
AT2TE16165	Chr2	3726671	3727339	DNA/En-Spm	No	Yes
AT2TE16170	Chr2	3727340	3727724	DNA/En-Spm	No	No
AT2TE16230	Chr2	3750178	3766283	LTR/Gypsy	Yes	Yes
AT2TE16245	Chr2	3766284	3766910	LTR/Gypsy	No	Yes
AT2TE16310	Chr2	3785520	3794054	DNA/En-Spm	No	Yes
AT2TE16415	Chr2	3816062	3817016	LTR/Gypsy	Yes	No
AT2TE16420	Chr2	3817017	3818989	DNA/En-Spm	Yes	Yes
AT2TE16425	Chr2	3818990	3819690	DNA/En-Spm	Yes	Yes
AT2TE16510	Chr2	3837881	3842825	DNA/En-Spm	No	No
AT2TE16530	Chr2	3845316	3852606	LTR/Gypsy	No	Yes
AT2TE16575	Chr2	3865229	3875676	LTR/Gypsy	No	Yes
AT2TE16710	Chr2	3919162	3922206	LTR/Gypsy	No	No
AT2TE16725	Chr2	3922475	3925831	LINE/L1	No	Yes
AT2TE16780	Chr2	3938408	3938890	DNA/MuDR	Yes	Yes
AT2TE16800	Chr2	3942751	3962834	LTR/Gypsy	Yes	Yes
AT2TE16860	Chr2	3965157	3966273	LTR/Gypsy	No	Yes
AT2TE16865	Chr2	3966274	3973249	LTR/Gypsy	No	Yes
AT2TE16955	Chr2	4007517	4008741	DNA/En-Spm	No	Yes
AT2TE17305	Chr2	4091290	4093895	LTR/Gypsy	No	Yes
AT2TE17565	Chr2	4149396	4153427	LTR/Gypsy	Yes	Yes
AT2TE17570	Chr2	4153428	4155437	LTR/Gypsy	No	No
AT2TE17580	Chr2	4155666	4157504	LTR/Gypsy	No	No
AT2TE17585	Chr2	4157508	4159309	LTR/Gypsy	No	Yes
AT2TE17590	Chr2	4159310	4161049	LTR/Gypsy	Yes	Yes
AT2TE17600	Chr2	4162311	4169555	DNA/En-Spm	Yes	Yes
AT2TE17625	Chr2	4175505	4183067	LTR/Gypsy	No	Yes
AT2TE17725	Chr2	4197160	4211222	LTR/Gypsy	No	Yes
AT2TE17870	Chr2	4230743	4236512	LTR/Copia	No	No
AT2TE17985	Chr2	4275617	4282081	LTR/Copia	No	Yes
AT2TE18155	Chr2	4318006	4322177	DNA/MuDR	No	Yes
AT2TE18240	Chr2	4336398	4337750	DNA/Harbinger	No	Yes
AT2TE18410	Chr2	4381396	4397150	LTR/Gypsy	No	Yes
AT2TE18445	Chr2	4402023	4404336	LTR/Gypsy	No	No
AT2TE18450	Chr2	4404337	4407935	DNA/En-Spm	No	Yes
AT2TE18455	Chr2	4407946	4412568	LTR/Gypsy	No	Yes
AT2TE18545	Chr2	4425637	4428291	DNA/MuDR	No	Yes
AT2TE18965	Chr2	4545528	4547505	LINE/L1	Yes	No
AT2TE19005	Chr2	4570281	4583000	LTR/Gypsy	No	Yes
AT2TE19070	Chr2	4598865	4609295	DNA/MuDR	Yes	No
AT2TE19200	Chr2	4626896	4631843	DNA/En-Spm	No	No
AT2TE19400	Chr2	4668852	4675676	RC/Helitron	Yes	Yes
AT2TE19435	Chr2	4676313	4677891	LTR/Gypsy	No	Yes
AT2TE19475	Chr2	4684653	4687069	DNA/En-Spm	No	No
AT2TE19485	Chr2	4687424	4689870	LTR/Gypsy	No	No
AT2TE19590	Chr2	4715985	4723844	LTR/Gypsy	Yes	Yes
AT2TE19595	Chr2	4724593	4725018	DNA/En-Spm	Yes	Yes
AT2TE19600	Chr2	4725035	4726100	DNA/En-Spm	Yes	Yes
AT2TE20105	Chr2	4852584	4856562	LTR/Gypsy	No	No
AT2TE20140	Chr2	4861229	4869425	DNA/MuDR	Yes	Yes
AT2TE20255	Chr2	4925171	4933931	DNA/En-Spm	Yes	Yes
AT2TE20330	Chr2	4948691	4959161	LTR/Gypsy	No	No
AT2TE20420	Chr2	4973337	4978133	LTR/Gypsy	No	Yes
AT2TE20435	Chr2	4978469	4990075	LTR/Gypsy	Yes	Yes
AT2TE20440	Chr2	4990078	4991751	LTR/Gypsy	Yes	No
AT2TE20445	Chr2	4991763	4993953	LTR/Gypsy	Yes	Yes
AT2TE20450	Chr2	4993955	4995953	LTR/Gypsy	Yes	Yes
AT2TE20590	Chr2	5013822	5015200	LTR/Gypsy	Yes	Yes
AT2TE20905	Chr2	5084964	5090182	LTR/Gypsy	No	No
AT2TE20915	Chr2	5090271	5090465	LTR/Gypsy	No	Yes
AT2TE20925	Chr2	5090853	5091911	LTR/Gypsy	No	Yes
AT2TE20935	Chr2	5091982	5092512	LTR/Gypsy	No	Yes
AT2TE20960	Chr2	5100093	5111544	LTR/Gypsy	Yes	Yes
AT2TE21100	Chr2	5147260	5148282	DNA/En-Spm	Yes	No
AT2TE21105	Chr2	5148283	5153752	LTR/Gypsy	Yes	No
AT2TE21295	Chr2	5190752	5213747	DNA/MuDR	Yes	Yes
AT2TE21380	Chr2	5239617	5245609	LINE/L1	No	Yes
AT2TE21710	Chr2	5338033	5346285	DNA/En-Spm	Yes	Yes
AT2TE21760	Chr2	5365116	5381127	LTR/Gypsy	Yes	Yes
AT2TE22075	Chr2	5453328	5456816	DNA/En-Spm	Yes	Yes
AT2TE22235	Chr2	5483744	5490467	LTR/Gypsy	Yes	Yes
AT2TE22315	Chr2	5517609	5520081	LINE/L1	No	Yes
AT2TE22335	Chr2	5523654	5527606	DNA/En-Spm	Yes	Yes
AT2TE22505	Chr2	5565096	5573068	LTR/Gypsy	No	No
AT2TE22510	Chr2	5573069	5573686	LTR/Gypsy	No	Yes
AT2TE22520	Chr2	5573729	5578989	LTR/Gypsy	Yes	Yes
AT2TE23185	Chr2	5729798	5732119	DNA/En-Spm	No	Yes
AT2TE23240	Chr2	5736801	5737912	DNA/Harbinger	No	Yes
AT2TE23670	Chr2	5808801	5814890	LTR/Gypsy	Yes	No
AT2TE23705	Chr2	5817335	5822205	DNA/En-Spm	Yes	Yes
AT2TE23965	Chr2	5886322	5900126	DNA/MuDR	Yes	Yes
AT2TE24335	Chr2	5960275	5975813	DNA/MuDR	Yes	Yes
AT2TE24385	Chr2	5984986	5996552	LTR/Gypsy	No	Yes
AT2TE24525	Chr2	6027027	6031164	DNA/En-Spm	Yes	Yes
AT2TE24610	Chr2	6045424	6046666	DNA/MuDR	Yes	Yes
AT2TE24735	Chr2	6070846	6082356	DNA/MuDR	Yes	Yes
AT2TE25365	Chr2	6222999	6223380	DNA/MuDR	Yes	Yes
AT2TE25740	Chr2	6306615	6307823	DNA/Harbinger	No	No
AT2TE26275	Chr2	6433987	6439754	LINE/L1	No	No
AT2TE26315	Chr2	6446778	6450277	DNA/HAT	Yes	Yes
AT2TE26855	Chr2	6566208	6578013	DNA/MuDR	Yes	Yes
AT2TE26910	Chr2	6592370	6607860	DNA/MuDR	Yes	Yes
AT2TE27460	Chr2	6718379	6719933	LTR/Gypsy	Yes	Yes
AT2TE27465	Chr2	6719934	6723443	LTR/Gypsy	Yes	Yes
AT2TE27490	Chr2	6728745	6730806	DNA/MuDR	Yes	Yes
AT2TE27645	Chr2	6766438	6772521	LINE/L1	No	Yes
AT2TE27670	Chr2	6778862	6785573	LINE/L1	Yes	Yes
AT2TE27870	Chr2	6837289	6843328	LTR/Copia	No	Yes
AT2TE27950	Chr2	6862822	6864153	LINE/L1	No	Yes
AT2TE28025	Chr2	6884611	6885154	LTR/Gypsy	Yes	Yes
AT2TE28030	Chr2	6885155	6885238	LTR/Gypsy	Yes	Yes
AT2TE28035	Chr2	6886557	6887874	DNA/MuDR	Yes	Yes
AT2TE28280	Chr2	6943116	6944022	DNA/HAT	Yes	Yes
AT2TE28290	Chr2	6944415	6944900	DNA/HAT	Yes	No
AT2TE28325	Chr2	6953995	6958817	LTR/Copia	No	Yes
AT2TE28420	Chr2	6978799	6979043	RC/Helitron	No	Yes
AT2TE28430	Chr2	6979262	6980308	RC/Helitron	No	Yes
AT2TE28555	Chr2	7006420	7007823	DNA/Harbinger	Yes	Yes
AT2TE28565	Chr2	7008407	7019922	DNA/MuDR	Yes	Yes
AT2TE28955	Chr2	7113239	7120081	LINE/L1	Yes	Yes
AT2TE29460	Chr2	7232311	7237513	LINE/L1	No	Yes
AT2TE35840	Chr2	8561844	8567009	LTR/Copia	No	Yes
AT2TE37050	Chr2	8816056	8820891	LTR/Copia	No	Yes
AT2TE38900	Chr2	9187492	9191655	LTR/Copia	No	No
AT2TE38905	Chr2	9191656	9193725	LTR/Gypsy	No	Yes
AT2TE38910	Chr2	9193726	9195279	LTR/Copia	No	No
AT2TE41175	Chr2	9654888	9655175	RC/Helitron	Yes	No
AT2TE42810	Chr2	10001480	10009658	DNA/MuDR	Yes	Yes
AT2TE43165	Chr2	10085509	10093594	DNA/MuDR	Yes	Yes
AT2TE45465	Chr2	10592185	10609120	DNA/MuDR	Yes	Yes
AT2TE48990	Chr2	11327945	11328800	DNA/Harbinger	No	Yes
AT2TE54910	Chr2	12566155	12578422	DNA/MuDR	Yes	No
AT2TE58010	Chr2	13223059	13227048	Unassigned	No	No
AT2TE69630	Chr2	15595121	15597210	DNA/MuDR	No	Yes
AT2TE78210	Chr2	17337767	17342489	LINE/L1	No	No
AT2TE78930	Chr2	17483665	17485208	LTR/Copia	No	No
AT2TE78945	Chr2	17487163	17489023	DNA/MuDR	No	Yes
AT2TE82905	Chr2	18288581	18293391	RC/Helitron	No	No
AT3TE02240	Chr3	525370	526255	Unassigned	No	Yes
AT3TE20775	Chr3	4927996	4928157	DNA/En-Spm	Yes	No
AT3TE20780	Chr3	4929015	4932433	DNA/MuDR	Yes	Yes
AT3TE34430	Chr3	8209851	8210857	DNA/HAT	No	No
AT3TE37690	Chr3	9011213	9017190	LINE/L1	No	Yes
AT3TE40125	Chr3	9608086	9610451	DNA/MuDR	No	Yes
AT3TE40145	Chr3	9613221	9625546	DNA/MuDR	Yes	Yes
AT3TE42960	Chr3	10339749	10345640	LINE/L1	No	Yes
AT3TE44950	Chr3	10810402	10812267	DNA/MuDR	No	Yes
AT3TE45980	Chr3	11055896	11062842	LTR/Gypsy	No	No
AT3TE46520	Chr3	11176821	11181607	DNA/MuDR	Yes	Yes
AT3TE47555	Chr3	11404273	11413061	DNA/MuDR	Yes	Yes
AT3TE47740	Chr3	11453218	11453306	SINE	No	Yes
AT3TE47830	Chr3	11477947	11477998	DNA/Pogo	No	No
AT3TE47975	Chr3	11513764	11521912	DNA/En-Spm	Yes	Yes
AT3TE48070	Chr3	11541283	11549498	DNA/MuDR	Yes	Yes
AT3TE48120	Chr3	11560702	11569513	DNA/En-Spm	Yes	Yes
AT3TE48135	Chr3	11570287	11575315	DNA/En-Spm	Yes	Yes
AT3TE48150	Chr3	11575522	11577530	DNA/En-Spm	Yes	Yes
AT3TE48590	Chr3	11697284	11702259	LTR/Copia	No	No
AT3TE49825	Chr3	11964372	11965092	DNA/MuDR	No	Yes
AT3TE50020	Chr3	11998396	11999399	DNA/En-Spm	No	Yes
AT3TE50025	Chr3	12000267	12007884	DNA/En-Spm	Yes	Yes
AT3TE50125	Chr3	12025064	12040032	LTR/Copia	No	Yes
AT3TE50295	Chr3	12077449	12092040	DNA/MuDR	Yes	Yes
AT3TE50565	Chr3	12174173	12175453	LTR/Copia	Yes	No
AT3TE50570	Chr3	12175457	12187368	DNA/MuDR	Yes	No
AT3TE50600	Chr3	12191387	12191851	LTR/Gypsy	No	Yes
AT3TE50605	Chr3	12191852	12195746	LTR/Gypsy	No	Yes
AT3TE50650	Chr3	12209611	12211824	DNA/En-Spm	No	No
AT3TE50655	Chr3	12211825	12218034	LTR/Gypsy	No	Yes
AT3TE50670	Chr3	12222369	12225829	LTR/Gypsy	Yes	No
AT3TE50675	Chr3	12225830	12232749	DNA/En-Spm	Yes	Yes
AT3TE50760	Chr3	12243854	12255282	LTR/Gypsy	No	Yes
AT3TE50775	Chr3	12256495	12259605	LTR/Gypsy	No	Yes
AT3TE50890	Chr3	12288029	12294708	LTR/Gypsy	Yes	Yes
AT3TE50940	Chr3	12302109	12308742	LTR/Gypsy	No	Yes
AT3TE51250	Chr3	12374068	12381768	DNA/En-Spm	Yes	Yes
AT3TE51290	Chr3	12400760	12401375	DNA/En-Spm	No	Yes
AT3TE51340	Chr3	12414358	12414961	LTR/Gypsy	Yes	No
AT3TE51460	Chr3	12461860	12472012	DNA/En-Spm	Yes	Yes
AT3TE51535	Chr3	12491769	12502153	LTR/Gypsy	Yes	Yes
AT3TE51650	Chr3	12532368	12535566	LTR/Gypsy	No	Yes
AT3TE51660	Chr3	12535720	12539729	LTR/Gypsy	No	Yes
AT3TE51735	Chr3	12563410	12570235	DNA/En-Spm	Yes	Yes
AT3TE51895	Chr3	12603266	12606828	LTR/Copia	Yes	No
AT3TE51900	Chr3	12607223	12608295	LTR/Copia	Yes	No
AT3TE52305	Chr3	12705155	12708553	LTR/Gypsy	No	No
AT3TE52310	Chr3	12708554	12709039	LTR/Gypsy	No	No
AT3TE52320	Chr3	12709121	12710179	LTR/Gypsy	No	Yes
AT3TE52420	Chr3	12739591	12741997	DNA/Harbinger	Yes	Yes
AT3TE52665	Chr3	12810213	12813723	DNA/MuDR	Yes	Yes
AT3TE52775	Chr3	12838109	12847071	LTR/Gypsy	Yes	Yes
AT3TE52995	Chr3	12906598	12907864	Unassigned	No	No
AT3TE53000	Chr3	12909037	12909667	DNA/MuDR	No	Yes
AT3TE53045	Chr3	12919569	12927696	DNA/En-Spm	Yes	Yes
AT3TE53095	Chr3	12943253	12946258	LTR/Gypsy	Yes	Yes
AT3TE53100	Chr3	12946310	12949416	LTR/Gypsy	Yes	Yes
AT3TE53185	Chr3	12972387	12976660	RC/Helitron	No	No
AT3TE53215	Chr3	12982700	12993656	LTR/Gypsy	No	Yes
AT3TE53580	Chr3	13072111	13078855	DNA/MuDR	Yes	Yes
AT3TE53590	Chr3	13081916	13083303	LTR/Gypsy	No	Yes
AT3TE53605	Chr3	13087359	13092843	LTR/Gypsy	Yes	Yes
AT3TE53630	Chr3	13097961	13104012	LINE/L1	Yes	Yes
AT3TE53690	Chr3	13116260	13124322	LTR/Gypsy	No	No
AT3TE53970	Chr3	13186250	13194551	LTR/Gypsy	No	No
AT3TE54000	Chr3	13209022	13209287	DNA/En-Spm	Yes	Yes
AT3TE54005	Chr3	13209957	13212639	DNA/En-Spm	Yes	Yes
AT3TE54180	Chr3	13240356	13252197	LTR/Gypsy	Yes	Yes
AT3TE54330	Chr3	13282293	13287570	LINE/L1	No	No
AT3TE54500	Chr3	13333284	13343593	DNA/MuDR	Yes	Yes
AT3TE54575	Chr3	13378564	13384299	DNA/MuDR	Yes	Yes
AT3TE54705	Chr3	13405033	13412098	LTR/Gypsy	No	Yes
AT3TE54710	Chr3	13412099	13421909	LTR/Gypsy	No	No
AT3TE54735	Chr3	13425673	13439669	LTR/Gypsy	No	Yes
AT3TE54780	Chr3	13440046	13449244	LTR/Gypsy	Yes	Yes
AT3TE54815	Chr3	13453830	13465570	DNA/MuDR	Yes	Yes
AT3TE55005	Chr3	13510317	13512924	DNA/MuDR	Yes	Yes
AT3TE55010	Chr3	13512925	13515359	DNA/MuDR	Yes	Yes
AT3TE55340	Chr3	13603229	13609413	LTR/Gypsy	No	Yes
AT3TE55355	Chr3	13612205	13619467	LTR/Gypsy	No	Yes
AT3TE55365	Chr3	13628949	13632998	LTR/Gypsy	No	Yes
AT3TE55370	Chr3	13633259	13634513	LTR/Gypsy	No	Yes
AT3TE55395	Chr3	13643231	13654839	LTR/Gypsy	No	Yes
AT3TE57050	Chr3	13870712	13877563	LTR/Gypsy	No	Yes
AT3TE57085	Chr3	13884028	13894235	LTR/Gypsy	Yes	Yes
AT3TE57100	Chr3	13899550	13900332	LTR/Gypsy	No	No
AT3TE57110	Chr3	13902135	13905745	LTR/Gypsy	No	No
AT3TE57150	Chr3	13909790	13915698	LTR/Gypsy	No	Yes
AT3TE57165	Chr3	13919444	13924434	LTR/Gypsy	Yes	No
AT3TE57310	Chr3	13960450	13962975	DNA/En-Spm	No	No
AT3TE57315	Chr3	13962976	13963164	DNA/En-Spm	No	No
AT3TE57345	Chr3	13969087	13971711	LTR/Gypsy	No	Yes
AT3TE57355	Chr3	13971806	13973813	LTR/Gypsy	No	Yes
AT3TE57360	Chr3	13973824	13976103	DNA/MuDR	No	Yes
AT3TE57395	Chr3	13979547	13988266	DNA/En-Spm	Yes	Yes
AT3TE57645	Chr3	14051728	14060628	DNA/MuDR	Yes	Yes
AT3TE57830	Chr3	14111579	14112086	RC/Helitron	Yes	Yes
AT3TE58540	Chr3	14234518	14235020	RC/Helitron	Yes	No
AT3TE58545	Chr3	14235023	14235051	RC/Helitron	Yes	No
AT3TE58575	Chr3	14246673	14247893	LTR/Gypsy	Yes	Yes
AT3TE58620	Chr3	14261689	14263320	LTR/Gypsy	No	Yes
AT3TE58645	Chr3	14270239	14271963	DNA/En-Spm	No	No
AT3TE58895	Chr3	14336990	14352445	LTR/Gypsy	No	Yes
AT3TE59155	Chr3	14420138	14428582	LTR/Gypsy	No	No
AT3TE59335	Chr3	14474027	14474686	LTR/Gypsy	No	Yes
AT3TE59340	Chr3	14476511	14476641	LTR/Gypsy	Yes	Yes
AT3TE59350	Chr3	14476938	14478349	LTR/Gypsy	No	No
AT3TE59450	Chr3	14495505	14497162	LTR/Gypsy	Yes	Yes
AT3TE59455	Chr3	14497163	14497511	DNA/MuDR	Yes	No
AT3TE59460	Chr3	14497595	14499694	LTR/Gypsy	Yes	No
AT3TE59465	Chr3	14499809	14499988	LTR/Gypsy	Yes	No
AT3TE59470	Chr3	14500039	14501564	LTR/Gypsy	Yes	Yes
AT3TE59560	Chr3	14536877	14538151	LTR/Gypsy	Yes	Yes
AT3TE59610	Chr3	14551094	14551780	LTR/Gypsy	No	Yes
AT3TE59660	Chr3	14563702	14574067	LTR/Gypsy	Yes	Yes
AT3TE59885	Chr3	14642621	14643782	DNA/MuDR	Yes	Yes
AT3TE60155	Chr3	14704743	14705734	LTR/Gypsy	Yes	Yes
AT3TE60160	Chr3	14705735	14707893	LTR/Gypsy	Yes	Yes
AT3TE60195	Chr3	14713076	14714535	LTR/Gypsy	Yes	Yes
AT3TE60200	Chr3	14714536	14717949	LTR/Gypsy	Yes	No
AT3TE60285	Chr3	14741752	14742419	DNA/En-Spm	Yes	Yes
AT3TE60295	Chr3	14742705	14746399	DNA/En-Spm	Yes	No
AT3TE60410	Chr3	14773640	14783116	DNA/MuDR	Yes	Yes
AT3TE60430	Chr3	14789522	14789998	LTR/Gypsy	No	Yes
AT3TE60460	Chr3	14795320	14804954	LTR/Gypsy	Yes	Yes
AT3TE60525	Chr3	14820855	14827207	LTR/Gypsy	Yes	Yes
AT3TE60550	Chr3	14827631	14830228	DNA/En-Spm	Yes	Yes
AT3TE60560	Chr3	14830402	14836116	DNA/En-Spm	Yes	Yes
AT3TE61065	Chr3	14983697	14984905	LTR/Gypsy	No	Yes
AT3TE61075	Chr3	14985206	14986928	LTR/Gypsy	No	No
AT3TE61290	Chr3	15030849	15048140	LTR/Gypsy	Yes	Yes
AT3TE61530	Chr3	15108166	15117493	LTR/Gypsy	No	Yes
AT3TE61600	Chr3	15133396	15136287	DNA/MuDR	No	Yes
AT3TE61650	Chr3	15161364	15168649	DNA/MuDR	No	Yes
AT3TE62025	Chr3	15257913	15263797	LTR/Gypsy	No	Yes
AT3TE62100	Chr3	15280256	15289099	RC/Helitron	Yes	Yes
AT3TE62215	Chr3	15299629	15307268	LTR/Gypsy	No	No
AT3TE62395	Chr3	15361697	15365347	Unassigned	Yes	Yes
AT3TE62565	Chr3	15411834	15412163	LTR/Gypsy	Yes	No
AT3TE62570	Chr3	15413166	15416640	DNA/HAT	Yes	Yes
AT3TE62595	Chr3	15422161	15430585	DNA/MuDR	Yes	Yes
AT3TE62685	Chr3	15455636	15468075	LTR/Gypsy	No	Yes
AT3TE62735	Chr3	15480907	15481763	DNA/En-Spm	Yes	Yes
AT3TE62775	Chr3	15489737	15491476	LINE/L1	Yes	Yes
AT3TE62785	Chr3	15493534	15499327	LINE/L1	No	Yes
AT3TE62975	Chr3	15561430	15562624	DNA/En-Spm	No	No
AT3TE63035	Chr3	15575057	15585468	LTR/Gypsy	Yes	Yes
AT3TE63040	Chr3	15585532	15587105	Unassigned	Yes	Yes
AT3TE63155	Chr3	15618675	15619874	DNA/MuDR	No	Yes
AT3TE63205	Chr3	15633328	15634270	DNA/MuDR	No	Yes
AT3TE63935	Chr3	15813075	15814056	Unassigned	No	Yes
AT3TE64715	Chr3	15983291	15983338	RC/Helitron	No	No
AT3TE65015	Chr3	16064129	16067069	LTR/Copia	No	No
AT3TE65175	Chr3	16100857	16106213	DNA/MuDR	Yes	Yes
AT3TE66875	Chr3	16498552	16499159	LINE/L1	Yes	Yes
AT3TE67295	Chr3	16589222	16593105	LINE/L1	No	Yes
AT3TE67325	Chr3	16600733	16604312	DNA/HAT	Yes	Yes
AT3TE67540	Chr3	16669866	16672298	LTR/Gypsy	Yes	Yes
AT3TE68090	Chr3	16809185	16814151	LTR/Copia	Yes	Yes
AT3TE70635	Chr3	17429622	17437290	DNA/MuDR	Yes	Yes
AT3TE82555	Chr3	20304981	20309967	LTR/Gypsy	No	Yes
AT3TE90530	Chr3	22232308	22236743	LTR/Copia	Yes	Yes
AT4TE05190	Chr4	1016803	1021368	DNA/En-Spm	Yes	Yes
AT4TE06710	Chr4	1312395	1317221	LTR/Copia	Yes	Yes
AT4TE07420	Chr4	1459720	1462422	DNA/En-Spm	Yes	No
AT4TE08130	Chr4	1595963	1597295	DNA/MuDR	No	Yes
AT4TE08445	Chr4	1669366	1680248	LTR/Gypsy	Yes	Yes
AT4TE08450	Chr4	1680249	1682026	DNA/En-Spm	No	Yes
AT4TE08455	Chr4	1682027	1684460	LTR/Gypsy	No	Yes
AT4TE08990	Chr4	1804760	1807656	LTR/Gypsy	No	Yes
AT4TE08995	Chr4	1807657	1812997	LTR/Gypsy	No	Yes
AT4TE09055	Chr4	1825485	1828620	LTR/Gypsy	No	No
AT4TE09060	Chr4	1828621	1829890	LTR/Gypsy	No	Yes
AT4TE09080	Chr4	1835798	1848371	DNA/MuDR	Yes	Yes
AT4TE09175	Chr4	1865833	1866558	Unassigned	Yes	Yes
AT4TE09245	Chr4	1877855	1881592	RC/Helitron	Yes	Yes
AT4TE09310	Chr4	1909808	1919523	DNA/MuDR	No	Yes
AT4TE09320	Chr4	1925064	1930925	DNA/MuDR	No	Yes
AT4TE09455	Chr4	1968432	1970549	DNA/En-Spm	No	Yes
AT4TE09460	Chr4	1970550	1973228	LTR/Copia	No	No
AT4TE09480	Chr4	1976922	1989659	DNA/MuDR	Yes	Yes
AT4TE09505	Chr4	1993915	1994100	DNA/MuDR	Yes	Yes
AT4TE09560	Chr4	2001189	2010958	LTR/Gypsy	Yes	Yes
AT4TE09580	Chr4	2016444	2018942	DNA/En-Spm	No	No
AT4TE09735	Chr4	2045187	2049417	LTR/Gypsy	Yes	Yes
AT4TE09780	Chr4	2058251	2058983	DNA/En-Spm	No	Yes
AT4TE09800	Chr4	2064099	2068831	LTR/Copia	No	No
AT4TE09805	Chr4	2068832	2071139	LTR/Copia	No	No
AT4TE09855	Chr4	2077605	2078303	RC/Helitron	No	Yes
AT4TE09995	Chr4	2107162	2110923	DNA/HAT	No	Yes
AT4TE10175	Chr4	2142824	2144276	DNA/MuDR	No	Yes
AT4TE10185	Chr4	2146162	2150775	DNA/MuDR	Yes	No
AT4TE10210	Chr4	2151851	2164191	DNA/MuDR	Yes	Yes
AT4TE10490	Chr4	2245569	2256834	DNA/MuDR	Yes	Yes
AT4TE10600	Chr4	2286691	2288784	LTR/Copia	No	Yes
AT4TE10675	Chr4	2297640	2300477	DNA/En-Spm	No	Yes
AT4TE11335	Chr4	2431192	2431544	DNA/MuDR	No	Yes
AT4TE11390	Chr4	2443400	2445556	DNA/MuDR	No	Yes
AT4TE12170	Chr4	2596879	2597002	LINE/L1	No	Yes
AT4TE13035	Chr4	2786670	2788434	DNA/En-Spm	Yes	Yes
AT4TE13070	Chr4	2790374	2792042	DNA/HAT	Yes	Yes
AT4TE13280	Chr4	2828374	2829348	RC/Helitron	Yes	Yes
AT4TE13485	Chr4	2886333	2888605	LTR/Gypsy	No	Yes
AT4TE13490	Chr4	2888606	2890101	LTR/Gypsy	No	No
AT4TE13505	Chr4	2890381	2899567	LTR/Gypsy	No	No
AT4TE13565	Chr4	2916493	2919198	LTR/Gypsy	No	Yes
AT4TE13985	Chr4	3001178	3001566	LTR/Gypsy	Yes	No
AT4TE13990	Chr4	3003291	3004460	LTR/Gypsy	No	Yes
AT4TE14130	Chr4	3047814	3051355	LTR/Gypsy	No	No
AT4TE14135	Chr4	3051356	3053047	LTR/Gypsy	No	Yes
AT4TE14495	Chr4	3151454	3151916	RC/Helitron	Yes	Yes
AT4TE14540	Chr4	3173943	3184236	LTR/Gypsy	No	Yes
AT4TE15005	Chr4	3266373	3288504	LTR/Gypsy	No	Yes
AT4TE15255	Chr4	3344829	3354743	LTR/Gypsy	No	Yes
AT4TE15365	Chr4	3364998	3369465	LTR/Gypsy	Yes	Yes
AT4TE15380	Chr4	3372307	3374622	LTR/Gypsy	No	No
AT4TE15400	Chr4	3374813	3376091	LTR/Gypsy	No	No
AT4TE15405	Chr4	3376092	3378542	LTR/Gypsy	No	No
AT4TE15410	Chr4	3378543	3378719	LTR/Gypsy	No	No
AT4TE15415	Chr4	3379164	3379352	LTR/Gypsy	No	Yes
AT4TE15420	Chr4	3379353	3392103	LTR/Gypsy	No	Yes
AT4TE15555	Chr4	3416877	3417394	LTR/Gypsy	Yes	No
AT4TE15750	Chr4	3484489	3490411	LTR/Gypsy	No	Yes
AT4TE15870	Chr4	3519593	3519815	DNA/En-Spm	Yes	Yes
AT4TE15875	Chr4	3519816	3521461	DNA/En-Spm	Yes	Yes
AT4TE15890	Chr4	3525670	3530360	DNA/MuDR	Yes	Yes
AT4TE15940	Chr4	3537210	3537290	LTR/Gypsy	No	No
AT4TE15945	Chr4	3537291	3547183	LTR/Gypsy	No	Yes
AT4TE15955	Chr4	3555700	3560084	DNA/MuDR	No	Yes
AT4TE16165	Chr4	3621332	3629520	LTR/Gypsy	No	Yes
AT4TE16175	Chr4	3629713	3630127	LTR/Gypsy	No	Yes
AT4TE16500	Chr4	3726866	3728623	DNA/HAT	Yes	Yes
AT4TE16565	Chr4	3736029	3742064	LTR/Gypsy	No	Yes
AT4TE16570	Chr4	3742065	3750029	LTR/Gypsy	No	No
AT4TE16725	Chr4	3784416	3794425	LTR/Gypsy	Yes	Yes
AT4TE16745	Chr4	3795839	3799542	LINE/L1	No	Yes
AT4TE16845	Chr4	3819886	3827853	DNA/En-Spm	Yes	No
AT4TE16900	Chr4	3838638	3843995	LTR/Gypsy	Yes	No
AT4TE16945	Chr4	3864859	3877300	LTR/Gypsy	No	No
AT4TE16990	Chr4	3886418	3893274	DNA/MuDR	Yes	No
AT4TE17070	Chr4	3903579	3907337	LTR/Gypsy	No	No
AT4TE17090	Chr4	3909252	3910993	LTR/Copia	No	No
AT4TE17100	Chr4	3911077	3913861	LTR/Copia	No	No
AT4TE17110	Chr4	3914191	3915199	LTR/Copia	No	Yes
AT4TE17115	Chr4	3915210	3916822	LTR/Gypsy	No	Yes
AT4TE17205	Chr4	3945017	3950541	DNA/En-Spm	Yes	Yes
AT4TE17240	Chr4	3957022	3965575	LTR/Gypsy	No	No
AT4TE17360	Chr4	3987766	3997945	LTR/Gypsy	No	No
AT4TE17510	Chr4	4035340	4045318	LTR/Gypsy	No	Yes
AT4TE17660	Chr4	4077191	4081134	RC/Helitron	No	Yes
AT4TE18060	Chr4	4176306	4180902	LTR/Gypsy	No	Yes
AT4TE18245	Chr4	4239123	4249806	LTR/Gypsy	No	Yes
AT4TE18315	Chr4	4269500	4279994	LTR/Gypsy	No	Yes
AT4TE18330	Chr4	4281762	4288696	LTR/Gypsy	No	Yes
AT4TE18435	Chr4	4320822	4333493	DNA/En-Spm	Yes	Yes
AT4TE18470	Chr4	4335932	4345859	DNA/MuDR	Yes	Yes
AT4TE18500	Chr4	4356088	4373281	LTR/Gypsy	Yes	Yes
AT4TE18595	Chr4	4380440	4381896	LTR/Gypsy	No	Yes
AT4TE18615	Chr4	4389283	4390340	LTR/Gypsy	No	Yes
AT4TE18625	Chr4	4390435	4390976	LTR/Gypsy	No	Yes
AT4TE18630	Chr4	4390977	4393232	LTR/Gypsy	Yes	Yes
AT4TE18635	Chr4	4393233	4394249	LTR/Gypsy	Yes	No
AT4TE18640	Chr4	4394250	4399345	DNA/MuDR	Yes	No
AT4TE18645	Chr4	4399486	4401020	LTR/Copia	Yes	Yes
AT4TE18650	Chr4	4401024	4402351	LTR/Gypsy	Yes	Yes
AT4TE18665	Chr4	4402811	4403537	LTR/Gypsy	No	Yes
AT4TE18705	Chr4	4414370	4416095	LTR/Gypsy	No	Yes
AT4TE18715	Chr4	4416096	4416803	LTR/Gypsy	No	Yes
AT4TE18720	Chr4	4416804	4422012	LTR/Gypsy	No	Yes
AT4TE19135	Chr4	4551533	4570003	DNA/En-Spm	No	Yes
AT4TE19830	Chr4	4722731	4729735	LTR/Gypsy	Yes	Yes
AT4TE20075	Chr4	4809779	4821017	DNA/MuDR	No	Yes
AT4TE20120	Chr4	4830280	4836765	DNA/En-Spm	Yes	Yes
AT4TE20125	Chr4	4836766	4838847	DNA/En-Spm	Yes	Yes
AT4TE20245	Chr4	4864082	4865631	LTR/Gypsy	No	Yes
AT4TE20385	Chr4	4891843	4892018	LTR/Gypsy	No	No
AT4TE20745	Chr4	4958195	4969597	LTR/Gypsy	No	No
AT4TE20800	Chr4	4980246	4984203	DNA/En-Spm	Yes	Yes
AT4TE20815	Chr4	4985665	4989222	DNA/En-Spm	No	No
AT4TE21170	Chr4	5099261	5102646	LTR/Gypsy	No	No
AT4TE21190	Chr4	5103209	5104725	LTR/Gypsy	No	Yes
AT4TE21315	Chr4	5138388	5139965	DNA/Harbinger	No	Yes
AT4TE21670	Chr4	5200456	5202850	DNA/MuDR	Yes	Yes
AT4TE22290	Chr4	5349975	5350567	DNA/MuDR	No	Yes
AT4TE22955	Chr4	5480595	5481908	DNA/En-Spm	Yes	Yes
AT4TE22970	Chr4	5485146	5494752	DNA/MuDR	Yes	Yes
AT4TE23125	Chr4	5520207	5536230	DNA/MuDR	Yes	Yes
AT4TE23345	Chr4	5567794	5575599	DNA/MuDR	Yes	Yes
AT4TE23410	Chr4	5581567	5586563	LTR/Gypsy	Yes	Yes
AT4TE25065	Chr4	5952037	5961596	DNA/MuDR	Yes	Yes
AT4TE25590	Chr4	6067397	6072635	LTR/Copia	No	Yes
AT4TE28745	Chr4	6700485	6701134	DNA/MuDR	No	No
AT4TE28870	Chr4	6723347	6728790	LTR/Copia	No	Yes
AT4TE29830	Chr4	6914662	6919511	LTR/Copia	No	Yes
AT4TE32185	Chr4	7389649	7391071	SINE	Yes	Yes
AT4TE36845	Chr4	8313636	8319046	LTR/Copia	No	Yes
AT4TE44080	Chr4	9732598	9737733	LTR/Copia	No	Yes
AT4TE44390	Chr4	9795644	9797434	DNA/HAT	Yes	Yes
AT4TE46305	Chr4	10171927	10174176	Unassigned	Yes	Yes
AT4TE46310	Chr4	10174379	10175159	DNA/MuDR	Yes	Yes
AT4TE47620	Chr4	10427156	10427334	RathE1_cons	No	No
AT4TE54700	Chr4	11820547	11823366	LTR/Gypsy	Yes	No
AT4TE67455	Chr4	14249996	14250994	DNA/MuDR	No	Yes
AT4TE67560	Chr4	14280183	14288304	DNA/MuDR	Yes	Yes
AT5TE14165	Chr5	3904621	3909856	LTR/Gypsy	Yes	Yes
AT5TE15640	Chr5	4323653	4325097	LINE/L1	No	No
AT5TE18465	Chr5	5111927	5112295	DNA/En-Spm	Yes	Yes
AT5TE18470	Chr5	5112921	5113135	DNA/MuDR	Yes	Yes
AT5TE18475	Chr5	5113978	5114330	DNA/MuDR	Yes	Yes
AT5TE18885	Chr5	5217640	5218293	DNA/MuDR	Yes	Yes
AT5TE20395	Chr5	5629978	5635310	LTR/Copia	No	No
AT5TE22990	Chr5	6348990	6351608	DNA/En-Spm	No	No
AT5TE25460	Chr5	7027973	7037665	DNA/MuDR	No	Yes
AT5TE26810	Chr5	7415658	7416084	DNA/MuDR	Yes	Yes
AT5TE29520	Chr5	8155764	8156685	LTR/Copia	No	No
AT5TE31020	Chr5	8571574	8577832	LINE/L1	No	Yes
AT5TE32885	Chr5	9095311	9095497	RathE1_cons	No	No
AT5TE33315	Chr5	9211109	9218667	LTR/Gypsy	No	Yes
AT5TE33455	Chr5	9249018	9253968	DNA/MuDR	Yes	Yes
AT5TE34730	Chr5	9561935	9571088	DNA/MuDR	Yes	Yes
AT5TE34980	Chr5	9641505	9643917	Unassigned	Yes	Yes
AT5TE35230	Chr5	9707753	9708848	DNA/MuDR	Yes	Yes
AT5TE35265	Chr5	9710860	9712773	DNA/MuDR	Yes	Yes
AT5TE35950	Chr5	9871829	9872479	RC/Helitron	No	No
AT5TE36335	Chr5	9981877	9983228	LTR/Copia	No	Yes
AT5TE36610	Chr5	10049634	10050104	RC/Helitron	No	No
AT5TE36620	Chr5	10050547	10056385	LINE/L1	No	Yes
AT5TE36720	Chr5	10075976	10081432	DNA/En-Spm	No	No
AT5TE36785	Chr5	10086753	10089599	DNA/Harbinger	Yes	No
AT5TE36805	Chr5	10094885	10096910	LINE/L1	No	Yes
AT5TE36825	Chr5	10102615	10115706	LTR/Gypsy	Yes	Yes
AT5TE36940	Chr5	10139892	10146964	DNA/En-Spm	Yes	Yes
AT5TE36945	Chr5	10146965	10148456	DNA/En-Spm	Yes	Yes
AT5TE37085	Chr5	10180010	10183037	DNA/MuDR	No	Yes
AT5TE37180	Chr5	10203660	10204189	DNA/MuDR	Yes	Yes
AT5TE37665	Chr5	10309447	10311540	LTR/Gypsy	No	Yes
AT5TE37800	Chr5	10350376	10356320	LINE/L1	No	Yes
AT5TE37965	Chr5	10398777	10400370	DNA/En-Spm	Yes	Yes
AT5TE38020	Chr5	10420238	10420487	DNA/Harbinger	No	No
AT5TE38215	Chr5	10480207	10480405	RathE1_cons	No	No
AT5TE38285	Chr5	10498657	10501396	LINE/L1	No	Yes
AT5TE38320	Chr5	10508205	10508797	DNA/En-Spm	No	No
AT5TE38340	Chr5	10514719	10523407	DNA/En-Spm	Yes	Yes
AT5TE38495	Chr5	10547747	10553606	LINE/L1	No	Yes
AT5TE38615	Chr5	10574237	10578677	DNA/MuDR	Yes	Yes
AT5TE38675	Chr5	10597329	10608553	DNA/MuDR	Yes	No
AT5TE39090	Chr5	10738786	10740791	LTR/Gypsy	No	Yes
AT5TE39230	Chr5	10785803	10790577	DNA/MuDR	Yes	Yes
AT5TE39245	Chr5	10790925	10794418	DNA/MuDR	Yes	Yes
AT5TE39275	Chr5	10802072	10802878	LINE/L1	Yes	Yes
AT5TE39315	Chr5	10816631	10820541	DNA/En-Spm	No	No
AT5TE39345	Chr5	10824560	10825088	DNA/MuDR	Yes	Yes
AT5TE39420	Chr5	10844359	10845713	DNA/MuDR	No	Yes
AT5TE39425	Chr5	10846170	10853863	DNA/En-Spm	No	Yes
AT5TE39550	Chr5	10884785	10892304	LTR/Gypsy	Yes	Yes
AT5TE39630	Chr5	10901851	10903017	DNA/Harbinger	No	Yes
AT5TE39830	Chr5	10945834	10954123	DNA/En-Spm	Yes	Yes
AT5TE39850	Chr5	10958669	10958894	LTR/Gypsy	Yes	No
AT5TE40275	Chr5	11107583	11111508	LTR/Gypsy	No	No
AT5TE40295	Chr5	11117071	11123140	DNA/En-Spm	Yes	Yes
AT5TE40425	Chr5	11170950	11175204	DNA/En-Spm	Yes	Yes
AT5TE40500	Chr5	11189233	11190290	DNA/Harbinger	No	No
AT5TE40505	Chr5	11192674	11193130	LTR/Gypsy	Yes	Yes
AT5TE40510	Chr5	11194168	11194435	LTR/Gypsy	No	Yes
AT5TE40530	Chr5	11198435	11202846	LTR/Gypsy	Yes	Yes
AT5TE40565	Chr5	11211365	11213107	DNA/En-Spm	Yes	Yes
AT5TE40575	Chr5	11213190	11218091	LTR/Gypsy	No	Yes
AT5TE41070	Chr5	11320501	11331866	LTR/Gypsy	No	Yes
AT5TE41315	Chr5	11417297	11418505	LTR/Copia	Yes	No
AT5TE41355	Chr5	11428657	11437942	LTR/Gypsy	Yes	Yes
AT5TE41415	Chr5	11453630	11454991	DNA/En-Spm	No	Yes
AT5TE41420	Chr5	11454992	11460346	DNA/En-Spm	No	Yes
AT5TE41425	Chr5	11460347	11462097	LTR/Gypsy	No	Yes
AT5TE41600	Chr5	11498484	11500014	DNA/En-Spm	Yes	No
AT5TE41615	Chr5	11503489	11512862	LTR/Gypsy	Yes	No
AT5TE41770	Chr5	11550068	11550437	DNA/En-Spm	No	Yes
AT5TE41795	Chr5	11555596	11562653	DNA/En-Spm	Yes	Yes
AT5TE41870	Chr5	11587292	11592676	DNA/En-Spm	Yes	Yes
AT5TE42010	Chr5	11641247	11643340	DNA/En-Spm	No	Yes
AT5TE42015	Chr5	11643341	11651273	LTR/Gypsy	No	Yes
AT5TE42030	Chr5	11656595	11659196	LTR/Gypsy	Yes	No
AT5TE42035	Chr5	11659235	11659758	LTR/Gypsy	No	No
AT5TE42135	Chr5	11686006	11697352	LTR/Gypsy	No	Yes
AT5TE42190	Chr5	11711929	11723225	LTR/Gypsy	No	No
AT5TE42250	Chr5	11740194	11740404	DNA/En-Spm	No	No
AT5TE42255	Chr5	11740405	11741108	DNA/En-Spm	No	No
AT5TE42265	Chr5	11742799	11753141	LTR/Gypsy	No	Yes
AT5TE42355	Chr5	11777537	11782793	LTR/Gypsy	No	Yes
AT5TE42440	Chr5	11810265	11821593	LTR/Gypsy	No	Yes
AT5TE42470	Chr5	11830762	11851813	LTR/Gypsy	No	Yes
AT5TE42660	Chr5	11903701	11909743	LTR/Gypsy	No	No
AT5TE42710	Chr5	11935195	11945566	LTR/Gypsy	No	Yes
AT5TE42855	Chr5	11983006	11991317	LTR/Gypsy	No	No
AT5TE42900	Chr5	12007211	12018604	LTR/Gypsy	No	No
AT5TE42925	Chr5	12021341	12022590	LTR/Gypsy	No	Yes
AT5TE42965	Chr5	12029290	12035478	LTR/Gypsy	No	Yes
AT5TE43070	Chr5	12071524	12072625	LTR/Gypsy	No	Yes
AT5TE43075	Chr5	12072630	12073934	LTR/Gypsy	No	Yes
AT5TE43190	Chr5	12099737	12112785	LTR/Gypsy	No	No
AT5TE43215	Chr5	12113658	12120134	LTR/Copia	No	No
AT5TE43255	Chr5	12128971	12138053	LTR/Gypsy	No	No
AT5TE43310	Chr5	12164845	12165094	LTR/Gypsy	No	No
AT5TE43325	Chr5	12170406	12176175	DNA/En-Spm	No	No
AT5TE43360	Chr5	12188881	12194390	LTR/Gypsy	Yes	Yes
AT5TE43375	Chr5	12196840	12198861	LTR/Gypsy	Yes	Yes
AT5TE43385	Chr5	12199587	12207543	DNA/En-Spm	Yes	Yes
AT5TE43435	Chr5	12225103	12227283	LTR/Gypsy	No	Yes
AT5TE43575	Chr5	12266636	12268092	LINE/L1	No	Yes
AT5TE43615	Chr5	12278854	12282183	LTR/Gypsy	No	Yes
AT5TE43625	Chr5	12282237	12283801	LTR/Gypsy	No	Yes
AT5TE43630	Chr5	12283802	12283860	LTR/Gypsy	No	Yes
AT5TE43635	Chr5	12284201	12284432	LTR/Gypsy	No	Yes
AT5TE43705	Chr5	12307822	12315770	RC/Helitron	No	Yes
AT5TE43720	Chr5	12316097	12317523	LTR/Gypsy	No	No
AT5TE43730	Chr5	12318442	12321622	LTR/Gypsy	No	No
AT5TE43805	Chr5	12335501	12338654	LTR/Gypsy	No	Yes
AT5TE43815	Chr5	12338677	12342939	LTR/Gypsy	No	Yes
AT5TE43855	Chr5	12353643	12361416	DNA/En-Spm	No	No
AT5TE43905	Chr5	12367496	12370253	LTR/Gypsy	No	No
AT5TE43910	Chr5	12370254	12370846	LTR/Gypsy	No	Yes
AT5TE43915	Chr5	12371307	12373510	LTR/Gypsy	Yes	Yes
AT5TE43940	Chr5	12381357	12389681	DNA/En-Spm	Yes	Yes
AT5TE43975	Chr5	12396084	12403525	LTR/Gypsy	No	Yes
AT5TE44200	Chr5	12466485	12468918	DNA/MuDR	No	Yes
AT5TE44235	Chr5	12476731	12482338	DNA/MuDR	Yes	Yes
AT5TE44280	Chr5	12494366	12494830	DNA/MuDR	Yes	Yes
AT5TE44355	Chr5	12517297	12522612	LTR/Gypsy	No	Yes
AT5TE44365	Chr5	12523027	12523239	LTR/Gypsy	No	Yes
AT5TE44415	Chr5	12540559	12544395	DNA/Harbinger	No	Yes
AT5TE44740	Chr5	12628823	12630499	LTR/Gypsy	No	Yes
AT5TE44890	Chr5	12674828	12675080	Unassigned	No	No
AT5TE45000	Chr5	12706979	12710657	DNA/En-Spm	No	No
AT5TE45005	Chr5	12710658	12720096	LTR/Gypsy	No	Yes
AT5TE45060	Chr5	12744146	12751391	LTR/Gypsy	Yes	Yes
AT5TE45080	Chr5	12752508	12754476	LTR/Gypsy	No	Yes
AT5TE45090	Chr5	12754604	12764996	LTR/Gypsy	Yes	Yes
AT5TE46040	Chr5	12930268	12933726	LTR/Gypsy	No	No
AT5TE46100	Chr5	12946020	12948318	LTR/Gypsy	No	No
AT5TE46105	Chr5	12948319	12951060	LTR/Gypsy	Yes	Yes
AT5TE46210	Chr5	12991095	12996437	LTR/Gypsy	Yes	Yes
AT5TE46215	Chr5	12996438	13012738	LTR/Gypsy	No	Yes
AT5TE46475	Chr5	13064789	13066019	LINE/L1	No	Yes
AT5TE46910	Chr5	13189353	13192575	LTR/Gypsy	Yes	Yes
AT5TE46970	Chr5	13205139	13219877	DNA/MuDR	Yes	Yes
AT5TE47100	Chr5	13253682	13258510	LTR/Copia	No	Yes
AT5TE47115	Chr5	13261021	13272510	LTR/Gypsy	Yes	No
AT5TE47130	Chr5	13284712	13299273	DNA/MuDR	Yes	Yes
AT5TE47155	Chr5	13305655	13306278	LTR/Gypsy	No	No
AT5TE47160	Chr5	13306318	13309495	LTR/Gypsy	Yes	No
AT5TE47200	Chr5	13317244	13328540	LTR/Gypsy	No	Yes
AT5TE47360	Chr5	13367213	13368037	DNA/En-Spm	No	No
AT5TE47500	Chr5	13399829	13405621	LTR/Gypsy	No	Yes
AT5TE47505	Chr5	13405627	13407187	LTR/Gypsy	No	No
AT5TE47515	Chr5	13407188	13410397	LTR/Gypsy	No	No
AT5TE47750	Chr5	13467425	13471354	LINE/L1	No	No
AT5TE47755	Chr5	13471681	13472449	DNA/Harbinger	No	Yes
AT5TE48205	Chr5	13573507	13576870	DNA/HAT	No	Yes
AT5TE48550	Chr5	13644714	13651105	LINE/L1	Yes	Yes
AT5TE48720	Chr5	13689424	13689704	RC/Helitron	No	Yes
AT5TE48820	Chr5	13713504	13718031	LINE/L1	No	Yes
AT5TE49130	Chr5	13798312	13801412	DNA/HAT	Yes	Yes
AT5TE49755	Chr5	13960646	13968612	DNA/MuDR	Yes	Yes
AT5TE50155	Chr5	14060340	14062427	RC/Helitron	No	Yes
AT5TE50165	Chr5	14062622	14062675	RC/Helitron	No	Yes
AT5TE50960	Chr5	14257368	14258980	LTR/Gypsy	No	Yes
AT5TE50965	Chr5	14259955	14264629	LINE/L1	No	No
AT5TE50995	Chr5	14266432	14268086	RC/Helitron	No	No
AT5TE51000	Chr5	14268565	14271027	LINE/L1	No	No
AT5TE51685	Chr5	14379336	14383621	DNA/En-Spm	Yes	Yes
AT5TE52400	Chr5	14574599	14580412	LINE/L1	Yes	Yes
AT5TE52845	Chr5	14678560	14678827	DNA/MuDR	Yes	Yes
AT5TE52850	Chr5	14679080	14679714	DNA/MuDR	Yes	Yes
AT5TE52855	Chr5	14679715	14680141	DNA/MuDR	Yes	Yes
AT5TE52860	Chr5	14680765	14681104	DNA/MuDR	Yes	Yes
AT5TE54510	Chr5	15082262	15083610	DNA/MuDR	Yes	Yes
AT5TE54525	Chr5	15084415	15085146	DNA/MuDR	Yes	Yes
AT5TE55140	Chr5	15237691	15237838	DNA/MuDR	Yes	Yes
AT5TE55490	Chr5	15334173	15339896	Unassigned	Yes	Yes
AT5TE55555	Chr5	15350991	15362721	LTR/Gypsy	Yes	Yes
AT5TE55925	Chr5	15454017	15455706	DNA/MuDR	No	Yes
AT5TE57495	Chr5	15923747	15924452	LTR/Gypsy	No	Yes
AT5TE58750	Chr5	16261351	16261906	LINE/L1	Yes	No
AT5TE58755	Chr5	16262300	16263557	LINE/L1	Yes	No
AT5TE61735	Chr5	17090876	17095159	LTR/Copia	No	Yes
AT5TE62545	Chr5	17304813	17309087	LINE/L1	Yes	Yes
AT5TE63610	Chr5	17596759	17605846	LTR/Copia	No	Yes
AT5TE64600	Chr5	17893551	17901550	DNA/MuDR	Yes	Yes
AT5TE66495	Chr5	18472428	18473020	DNA/MuDR	Yes	Yes
AT5TE66500	Chr5	18475044	18479084	DNA/MuDR	Yes	Yes
AT5TE69650	Chr5	19358618	19363928	Unassigned	No	Yes
AT5TE83215	Chr5	23134881	23139981	LTR/Copia	No	Yes

## Sheet: S2c. Upregulated TEs in mddcc
Table 2c. List of upregulated TEs in mddcc.
TE ID	chr	start	end	Annotation	Loss of H3K9me2	Gain of active mark
AT1TE08240	Chr1	2531451	2534781	DNA/HAT	Yes	Yes
AT1TE09080	Chr1	2788430	2800701	DNA/MuDR	No	No
AT1TE14085	Chr1	4329877	4334393	DNA/MuDR	Yes	Yes
AT1TE18370	Chr1	5679268	5681449	DNA/HAT	No	Yes
AT1TE18410	Chr1	5691740	5696671	LTR/Copia	Yes	Yes
AT1TE19130	Chr1	5911725	5916535	DNA/MuDR	Yes	Yes
AT1TE19430	Chr1	6009292	6014092	LTR/Copia	Yes	Yes
AT1TE20085	Chr1	6211027	6211309	DNA/MuDR	No	Yes
AT1TE20315	Chr1	6273523	6276128	DNA/HAT	Yes	Yes
AT1TE21210	Chr1	6538419	6543539	LTR/Copia	Yes	No
AT1TE27295	Chr1	8453486	8461797	DNA/MuDR	Yes	Yes
AT1TE27905	Chr1	8644568	8645833	DNA/Harbinger	Yes	No
AT1TE29060	Chr1	9004836	9015724	DNA/MuDR	Yes	Yes
AT1TE29570	Chr1	9175323	9177761	DNA/Harbinger	Yes	Yes
AT1TE30195	Chr1	9368345	9373307	LTR/Copia	Yes	Yes
AT1TE30845	Chr1	9574362	9575371	RC/Helitron	Yes	Yes
AT1TE31190	Chr1	9676477	9691257	DNA/MuDR	Yes	Yes
AT1TE31935	Chr1	9909363	9909762	LTR/Copia	No	No
AT1TE31940	Chr1	9909763	9910259	RC/Helitron	No	No
AT1TE31945	Chr1	9910964	9911199	LTR/Copia	No	No
AT1TE33490	Chr1	10357357	10363358	LINE/L1	Yes	Yes
AT1TE34315	Chr1	10602557	10604986	DNA/En-Spm	Yes	Yes
AT1TE34580	Chr1	10696714	10701584	LTR/Copia	Yes	Yes
AT1TE35305	Chr1	10929425	10931699	DNA/MuDR	No	Yes
AT1TE35870	Chr1	11103434	11103586	DNA/HAT	Yes	No
AT1TE36160	Chr1	11188283	11188413	LTR/Copia	No	Yes
AT1TE38530	Chr1	11887152	11901703	DNA/MuDR	Yes	Yes
AT1TE39375	Chr1	12139300	12139652	DNA/MuDR	Yes	Yes
AT1TE39380	Chr1	12140695	12141659	DNA/MuDR	Yes	Yes
AT1TE39385	Chr1	12142254	12142353	DNA/En-Spm	Yes	Yes
AT1TE39390	Chr1	12142354	12142692	DNA/En-Spm	Yes	Yes
AT1TE39515	Chr1	12172517	12177219	DNA/En-Spm	Yes	Yes
AT1TE40175	Chr1	12346862	12347001	DNA/MuDR	No	Yes
AT1TE40180	Chr1	12347002	12347086	DNA/MuDR	No	No
AT1TE40340	Chr1	12403230	12404876	LTR/Gypsy	Yes	Yes
AT1TE40345	Chr1	12405287	12405918	LTR/Gypsy	Yes	Yes
AT1TE40355	Chr1	12406709	12410000	LTR/Copia	Yes	Yes
AT1TE41020	Chr1	12590348	12590958	RC/Helitron	No	Yes
AT1TE41345	Chr1	12664497	12673969	LTR/Gypsy	Yes	Yes
AT1TE41350	Chr1	12674460	12684931	DNA/MuDR	Yes	Yes
AT1TE41490	Chr1	12732946	12733344	DNA/MuDR	Yes	Yes
AT1TE41735	Chr1	12813938	12816180	LTR/Copia	No	No
AT1TE41745	Chr1	12818273	12839582	DNA/MuDR	Yes	Yes
AT1TE41860	Chr1	12856202	12862061	LINE/L1	Yes	Yes
AT1TE42205	Chr1	12942521	12942824	SINE	No	No
AT1TE42210	Chr1	12942825	12947010	DNA/En-Spm	Yes	Yes
AT1TE42395	Chr1	13000218	13005219	LTR/Gypsy	Yes	Yes
AT1TE42400	Chr1	13006366	13007984	LTR/Gypsy	Yes	Yes
AT1TE42490	Chr1	13028440	13028711	LTR/Copia	No	No
AT1TE42875	Chr1	13127113	13128014	SINE	Yes	Yes
AT1TE42890	Chr1	13131405	13140006	DNA/En-Spm	Yes	Yes
AT1TE43030	Chr1	13180946	13181769	LTR/Gypsy	Yes	Yes
AT1TE43040	Chr1	13181965	13186591	LTR/Gypsy	Yes	Yes
AT1TE43050	Chr1	13187278	13192359	DNA/MuDR	Yes	Yes
AT1TE43225	Chr1	13230993	13235723	LTR/Copia	Yes	Yes
AT1TE43355	Chr1	13263763	13276157	DNA/MuDR	Yes	Yes
AT1TE43440	Chr1	13298356	13299022	LTR/Gypsy	Yes	Yes
AT1TE43445	Chr1	13299134	13301583	LTR/Gypsy	Yes	Yes
AT1TE43605	Chr1	13336750	13339482	LTR/Gypsy	Yes	Yes
AT1TE43805	Chr1	13397540	13400776	LTR/Gypsy	Yes	Yes
AT1TE43810	Chr1	13400777	13401576	LTR/Gypsy	Yes	Yes
AT1TE43865	Chr1	13410459	13415145	LINE/L1	Yes	Yes
AT1TE43880	Chr1	13417658	13421489	DNA/MuDR	Yes	Yes
AT1TE43975	Chr1	13439444	13448530	LTR/Copia	Yes	Yes
AT1TE44125	Chr1	13482748	13490426	DNA/MuDR	Yes	Yes
AT1TE44230	Chr1	13507780	13515964	LTR/Gypsy	Yes	Yes
AT1TE44235	Chr1	13515965	13517626	LTR/Gypsy	Yes	Yes
AT1TE44250	Chr1	13517763	13520558	LTR/Gypsy	Yes	Yes
AT1TE44455	Chr1	13576127	13581525	DNA/En-Spm	Yes	Yes
AT1TE44525	Chr1	13593059	13597322	LTR/Gypsy	Yes	Yes
AT1TE44535	Chr1	13597675	13599711	LTR/Gypsy	Yes	Yes
AT1TE44630	Chr1	13625190	13632772	DNA/En-Spm	Yes	Yes
AT1TE44720	Chr1	13659273	13667557	LTR/Gypsy	Yes	Yes
AT1TE44770	Chr1	13677269	13680779	LTR/Gypsy	Yes	Yes
AT1TE44875	Chr1	13704117	13706547	DNA/MuDR	No	Yes
AT1TE44905	Chr1	13711059	13712501	LTR/Gypsy	Yes	Yes
AT1TE45020	Chr1	13734680	13743201	DNA/En-Spm	Yes	Yes
AT1TE45135	Chr1	13768754	13777586	LTR/Gypsy	Yes	Yes
AT1TE45145	Chr1	13777611	13785849	LTR/Gypsy	Yes	Yes
AT1TE45175	Chr1	13786685	13795195	LTR/Gypsy	Yes	Yes
AT1TE45180	Chr1	13795196	13796032	LTR/Gypsy	Yes	No
AT1TE45200	Chr1	13796499	13800080	LTR/Gypsy	Yes	Yes
AT1TE45315	Chr1	13818560	13823827	LTR/Gypsy	Yes	Yes
AT1TE45330	Chr1	13825126	13826189	LTR/Copia	Yes	Yes
AT1TE45335	Chr1	13826190	13826735	LTR/Copia	Yes	Yes
AT1TE45345	Chr1	13827364	13827495	LTR/Copia	Yes	Yes
AT1TE45365	Chr1	13834265	13835790	LTR/Copia	Yes	Yes
AT1TE45375	Chr1	13840025	13840159	DNA/En-Spm	Yes	Yes
AT1TE45380	Chr1	13840160	13840729	DNA/En-Spm	Yes	Yes
AT1TE45385	Chr1	13840762	13840830	DNA/En-Spm	Yes	Yes
AT1TE45390	Chr1	13841052	13841405	LTR/Gypsy	Yes	Yes
AT1TE45395	Chr1	13842619	13847118	DNA/En-Spm	Yes	Yes
AT1TE45475	Chr1	13862959	13864749	LTR/Gypsy	Yes	Yes
AT1TE45490	Chr1	13869521	13869865	RC/Helitron	No	Yes
AT1TE45495	Chr1	13869866	13870461	RC/Helitron	No	No
AT1TE45510	Chr1	13871158	13871383	DNA/En-Spm	No	No
AT1TE45560	Chr1	13883073	13890962	LTR/Gypsy	Yes	Yes
AT1TE45790	Chr1	13940763	13947032	LTR/Gypsy	Yes	Yes
AT1TE45800	Chr1	13950718	13955653	LTR/Gypsy	Yes	Yes
AT1TE45855	Chr1	13968111	13979022	LINE/L1	Yes	Yes
AT1TE46065	Chr1	14021370	14024147	LTR/Gypsy	Yes	Yes
AT1TE46095	Chr1	14033278	14038199	RC/Helitron	No	Yes
AT1TE46140	Chr1	14044362	14045934	LTR/Gypsy	Yes	Yes
AT1TE46220	Chr1	14064357	14067482	DNA/Harbinger	Yes	No
AT1TE46235	Chr1	14070822	14075427	DNA/En-Spm	Yes	Yes
AT1TE46265	Chr1	14082587	14094068	LTR/Gypsy	Yes	Yes
AT1TE46270	Chr1	14094069	14097504	LINE/L1	Yes	Yes
AT1TE46305	Chr1	14098634	14101812	LTR/Gypsy	Yes	Yes
AT1TE46310	Chr1	14101823	14107573	LTR/Gypsy	Yes	Yes
AT1TE46330	Chr1	14109014	14112560	DNA/Harbinger	Yes	Yes
AT1TE46370	Chr1	14118614	14118975	DNA/En-Spm	Yes	Yes
AT1TE46375	Chr1	14120423	14121025	Unassigned	Yes	Yes
AT1TE46380	Chr1	14121532	14121719	LTR/Gypsy	Yes	Yes
AT1TE46385	Chr1	14121720	14125084	LTR/Gypsy	Yes	Yes
AT1TE46390	Chr1	14125085	14127032	LTR/Gypsy	Yes	Yes
AT1TE46395	Chr1	14127035	14128352	LTR/Gypsy	Yes	Yes
AT1TE46405	Chr1	14129761	14134840	LTR/Copia	Yes	Yes
AT1TE46570	Chr1	14177934	14178066	LTR/Gypsy	Yes	No
AT1TE46575	Chr1	14178069	14183542	LTR/Gypsy	Yes	No
AT1TE46585	Chr1	14183785	14183995	LTR/Gypsy	Yes	No
AT1TE46625	Chr1	14188117	14193130	DNA/MuDR	Yes	Yes
AT1TE46630	Chr1	14193585	14194819	Unassigned	Yes	Yes
AT1TE46645	Chr1	14208774	14211194	LTR/Gypsy	Yes	Yes
AT1TE46685	Chr1	14226701	14230059	LTR/Gypsy	Yes	Yes
AT1TE46690	Chr1	14230071	14242310	LTR/Gypsy	Yes	Yes
AT1TE46755	Chr1	14242404	14248337	LTR/Gypsy	Yes	Yes
AT1TE46775	Chr1	14257876	14259091	LTR/Gypsy	Yes	Yes
AT1TE46780	Chr1	14259092	14261082	LTR/Gypsy	Yes	Yes
AT1TE46795	Chr1	14262180	14263528	DNA/En-Spm	Yes	No
AT1TE46805	Chr1	14263552	14273951	LTR/Gypsy	Yes	Yes
AT1TE46825	Chr1	14273956	14277544	DNA/MuDR	Yes	Yes
AT1TE46960	Chr1	14301649	14302414	DNA/En-Spm	Yes	Yes
AT1TE46970	Chr1	14302527	14302868	DNA/En-Spm	No	Yes
AT1TE47035	Chr1	14311851	14327652	LTR/Gypsy	Yes	Yes
AT1TE47105	Chr1	14334336	14340693	LTR/Gypsy	Yes	Yes
AT1TE47340	Chr1	14385033	14390221	LTR/Gypsy	Yes	Yes
AT1TE47355	Chr1	14390895	14392085	LTR/Gypsy	No	No
AT1TE47365	Chr1	14392569	14394783	LTR/Gypsy	No	No
AT1TE47455	Chr1	14403908	14407702	LTR/Gypsy	No	No
AT1TE47500	Chr1	14414031	14420771	LTR/Gypsy	No	No
AT1TE47520	Chr1	14424725	14424908	LTR/Gypsy	No	No
AT1TE47540	Chr1	14427922	14449178	LTR/Gypsy	Yes	Yes
AT1TE47580	Chr1	14451911	14457104	LTR/Gypsy	Yes	Yes
AT1TE47590	Chr1	14457178	14457370	LTR/Gypsy	Yes	Yes
AT1TE47595	Chr1	14457778	14459459	LTR/Gypsy	Yes	Yes
AT1TE47605	Chr1	14459460	14461676	LTR/Gypsy	Yes	Yes
AT1TE47610	Chr1	14462782	14463254	LTR/Gypsy	Yes	Yes
AT1TE47630	Chr1	14464210	14465550	LTR/Gypsy	Yes	Yes
AT1TE47640	Chr1	14466420	14467530	LTR/Gypsy	Yes	Yes
AT1TE47650	Chr1	14468418	14468752	LTR/Gypsy	Yes	Yes
AT1TE47655	Chr1	14468753	14472769	LTR/Gypsy	Yes	Yes
AT1TE47700	Chr1	14478944	14480394	LTR/Gypsy	Yes	Yes
AT1TE47705	Chr1	14481779	14481962	LTR/Gypsy	Yes	No
AT1TE47710	Chr1	14482199	14483890	LTR/Gypsy	Yes	No
AT1TE47720	Chr1	14487437	14492869	LTR/Gypsy	Yes	Yes
AT1TE47745	Chr1	14493183	14493851	LTR/Gypsy	Yes	Yes
AT1TE47750	Chr1	14493852	14498848	LTR/Gypsy	Yes	Yes
AT1TE47765	Chr1	14499494	14502836	LTR/Gypsy	Yes	Yes
AT1TE47775	Chr1	14503024	14504548	LTR/Gypsy	Yes	Yes
AT1TE47780	Chr1	14504549	14507555	LTR/Gypsy	Yes	Yes
AT1TE48020	Chr1	14582194	14587448	LTR/Gypsy	Yes	Yes
AT1TE48025	Chr1	14587449	14588322	LTR/Gypsy	Yes	Yes
AT1TE48030	Chr1	14588474	14590167	LTR/Gypsy	Yes	Yes
AT1TE48035	Chr1	14590168	14598729	DNA/En-Spm	Yes	Yes
AT1TE48045	Chr1	14600112	14602815	LTR/Gypsy	Yes	Yes
AT1TE48230	Chr1	14664773	14669652	LTR/Gypsy	Yes	Yes
AT1TE48660	Chr1	14805639	14816078	LTR/Gypsy	No	No
AT1TE48710	Chr1	14831876	14832919	DNA/MuDR	No	No
AT1TE48720	Chr1	14833180	14835287	LTR/Gypsy	No	No
AT1TE48730	Chr1	14837664	14845083	LTR/Gypsy	No	No
AT1TE48735	Chr1	14845084	14847384	LTR/Gypsy	No	No
AT1TE48745	Chr1	14847805	14857361	LTR/Gypsy	No	No
AT1TE48750	Chr1	14857362	14859911	LTR/Gypsy	No	No
AT1TE48765	Chr1	14865439	14874995	LTR/Gypsy	No	No
AT1TE48775	Chr1	14875416	14885131	LTR/Gypsy	No	No
AT1TE48830	Chr1	14891977	14897732	DNA/En-Spm	Yes	Yes
AT1TE48835	Chr1	14897776	14908757	LTR/Gypsy	No	No
AT1TE48860	Chr1	14913117	14914150	DNA/MuDR	Yes	No
AT1TE48905	Chr1	14923606	14926963	LTR/Gypsy	Yes	Yes
AT1TE49260	Chr1	15038155	15052790	LTR/Gypsy	Yes	Yes
AT1TE49300	Chr1	15061271	15069809	LTR/Gypsy	Yes	Yes
AT1TE49320	Chr1	15069810	15074155	LTR/Gypsy	Yes	Yes
AT1TE49325	Chr1	15074170	15076081	LTR/Gypsy	Yes	Yes
AT1TE49330	Chr1	15076084	15078266	LTR/Gypsy	Yes	Yes
AT1TE49345	Chr1	15079961	15081161	DNA/MuDR	Yes	Yes
AT1TE49675	Chr1	15139696	15142452	DNA/En-Spm	Yes	Yes
AT1TE49740	Chr1	15151062	15158195	DNA/En-Spm	Yes	Yes
AT1TE49845	Chr1	15178937	15186992	LTR/Gypsy	Yes	Yes
AT1TE50115	Chr1	15240538	15244617	LTR/Gypsy	No	No
AT1TE50860	Chr1	15412724	15420826	LTR/Gypsy	Yes	Yes
AT1TE51000	Chr1	15445239	15448968	LTR/Gypsy	Yes	Yes
AT1TE51005	Chr1	15448969	15450627	LTR/Gypsy	Yes	Yes
AT1TE51020	Chr1	15450855	15454302	LTR/Gypsy	Yes	Yes
AT1TE51040	Chr1	15455488	15486506	LTR/Gypsy	Yes	Yes
AT1TE51045	Chr1	15486511	15491848	LTR/Gypsy	Yes	Yes
AT1TE51050	Chr1	15491850	15499762	LTR/Gypsy	Yes	Yes
AT1TE51055	Chr1	15499763	15500387	LTR/Gypsy	Yes	Yes
AT1TE51065	Chr1	15500423	15504894	LTR/Gypsy	Yes	Yes
AT1TE51070	Chr1	15504895	15509412	LTR/Gypsy	Yes	Yes
AT1TE51075	Chr1	15509415	15512097	LTR/Gypsy	Yes	Yes
AT1TE51080	Chr1	15512098	15519432	LTR/Gypsy	Yes	Yes
AT1TE51105	Chr1	15525406	15530074	DNA/En-Spm	Yes	Yes
AT1TE51155	Chr1	15536120	15546208	LTR/Gypsy	Yes	Yes
AT1TE51200	Chr1	15554230	15554880	LTR/Gypsy	Yes	Yes
AT1TE51210	Chr1	15555164	15557533	LTR/Gypsy	Yes	Yes
AT1TE51215	Chr1	15557534	15559659	LTR/Gypsy	Yes	Yes
AT1TE51225	Chr1	15559747	15560396	LTR/Gypsy	Yes	Yes
AT1TE51235	Chr1	15560685	15569184	LTR/Gypsy	Yes	Yes
AT1TE51260	Chr1	15570479	15581789	LTR/Gypsy	Yes	Yes
AT1TE51350	Chr1	15609257	15609514	LTR/Copia	No	No
AT1TE51360	Chr1	15610627	15615403	LTR/Copia	Yes	No
AT1TE51485	Chr1	15639889	15641103	LTR/Gypsy	Yes	No
AT1TE51570	Chr1	15654343	15656208	LTR/Gypsy	Yes	Yes
AT1TE51615	Chr1	15665056	15674411	LTR/Gypsy	Yes	Yes
AT1TE51645	Chr1	15676217	15683600	LTR/Gypsy	Yes	Yes
AT1TE51775	Chr1	15725602	15727426	DNA/HAT	Yes	No
AT1TE51820	Chr1	15733070	15745010	DNA/En-Spm	Yes	Yes
AT1TE51910	Chr1	15762944	15766494	DNA/En-Spm	Yes	Yes
AT1TE51945	Chr1	15766556	15767338	DNA/En-Spm	Yes	Yes
AT1TE51960	Chr1	15768497	15770736	DNA/En-Spm	Yes	No
AT1TE51980	Chr1	15772546	15772974	RC/Helitron	Yes	No
AT1TE51985	Chr1	15772985	15790136	RC/Helitron	Yes	Yes
AT1TE52105	Chr1	15821413	15847509	LTR/Gypsy	Yes	Yes
AT1TE52160	Chr1	15847510	15852729	LTR/Gypsy	Yes	Yes
AT1TE52180	Chr1	15855573	15856213	DNA/MuDR	Yes	Yes
AT1TE52200	Chr1	15857271	15872649	DNA/MuDR	Yes	Yes
AT1TE52590	Chr1	15950604	15958318	DNA/En-Spm	Yes	Yes
AT1TE52610	Chr1	15961580	15965042	DNA/En-Spm	Yes	Yes
AT1TE52715	Chr1	15991520	15992798	DNA/Harbinger	No	No
AT1TE52735	Chr1	15997137	16000277	DNA/MuDR	Yes	Yes
AT1TE52795	Chr1	16012585	16019699	LTR/Gypsy	Yes	Yes
AT1TE52855	Chr1	16038519	16038907	LTR/Gypsy	Yes	No
AT1TE52860	Chr1	16038908	16045334	DNA/Harbinger	Yes	Yes
AT1TE52865	Chr1	16045335	16049209	LTR/Gypsy	Yes	Yes
AT1TE52885	Chr1	16055755	16058562	DNA/En-Spm	Yes	Yes
AT1TE52925	Chr1	16070137	16074320	DNA/HAT	Yes	Yes
AT1TE52950	Chr1	16080534	16089067	DNA/En-Spm	Yes	Yes
AT1TE52985	Chr1	16094142	16097900	LTR/Gypsy	Yes	Yes
AT1TE53000	Chr1	16099669	16104812	LTR/Gypsy	Yes	Yes
AT1TE53020	Chr1	16104843	16105379	LTR/Gypsy	Yes	Yes
AT1TE53025	Chr1	16105380	16106224	LTR/Gypsy	Yes	Yes
AT1TE53030	Chr1	16106231	16109971	DNA/HAT	Yes	Yes
AT1TE53050	Chr1	16110656	16112323	LTR/Gypsy	Yes	Yes
AT1TE53060	Chr1	16112356	16113422	LTR/Gypsy	Yes	Yes
AT1TE53065	Chr1	16113423	16114784	LTR/Gypsy	Yes	Yes
AT1TE53090	Chr1	16117829	16122859	LTR/Copia	Yes	Yes
AT1TE53380	Chr1	16193922	16194406	LTR/Gypsy	Yes	Yes
AT1TE53390	Chr1	16194666	16198716	LTR/Gypsy	Yes	Yes
AT1TE53395	Chr1	16198717	16203798	LTR/Gypsy	Yes	Yes
AT1TE53635	Chr1	16281487	16291044	DNA/MuDR	Yes	Yes
AT1TE53660	Chr1	16296281	16302985	DNA/MuDR	Yes	Yes
AT1TE53730	Chr1	16319999	16320280	LINE/L1	Yes	Yes
AT1TE53735	Chr1	16321607	16324358	LINE/L1	Yes	No
AT1TE53765	Chr1	16329247	16339556	DNA/MuDR	Yes	Yes
AT1TE53970	Chr1	16369971	16375017	LTR/Copia	Yes	Yes
AT1TE54000	Chr1	16389850	16392463	LTR/Gypsy	Yes	Yes
AT1TE54005	Chr1	16392788	16397819	DNA	Yes	Yes
AT1TE54470	Chr1	16509063	16509235	LINE/L1	Yes	Yes
AT1TE54480	Chr1	16509815	16528903	LTR/Gypsy	Yes	Yes
AT1TE54530	Chr1	16539823	16539970	LINE?	No	Yes
AT1TE54545	Chr1	16543130	16543277	LINE?	Yes	Yes
AT1TE54640	Chr1	16581796	16581942	DNA/En-Spm	Yes	Yes
AT1TE54645	Chr1	16582725	16583222	DNA/En-Spm	Yes	Yes
AT1TE54655	Chr1	16584101	16586369	LTR/Gypsy	Yes	Yes
AT1TE54665	Chr1	16586477	16589501	LTR/Gypsy	Yes	Yes
AT1TE54760	Chr1	16607489	16611583	DNA/En-Spm	Yes	Yes
AT1TE55320	Chr1	16742379	16751122	DNA/En-Spm	Yes	Yes
AT1TE55795	Chr1	16853329	16858040	LTR/Copia	Yes	Yes
AT1TE55920	Chr1	16885823	16887029	LTR/Gypsy	No	No
AT1TE56135	Chr1	16942841	16962196	DNA/MuDR	Yes	Yes
AT1TE56390	Chr1	17023916	17029257	LTR/Copia	Yes	Yes
AT1TE56395	Chr1	17029261	17029605	LINE/L1	Yes	Yes
AT1TE56400	Chr1	17029606	17030400	LINE/L1	Yes	No
AT1TE57045	Chr1	17214215	17215150	DNA/HAT	No	Yes
AT1TE57530	Chr1	17360726	17365910	LTR/Copia	Yes	Yes
AT1TE58075	Chr1	17520595	17525126	LTR/Copia	Yes	Yes
AT1TE58700	Chr1	17676786	17681203	LTR/Copia	Yes	Yes
AT1TE58825	Chr1	17713520	17714780	LTR/Gypsy	No	Yes
AT1TE59175	Chr1	17823604	17823728	RC/Helitron	No	Yes
AT1TE59235	Chr1	17842303	17845285	DNA/MuDR	Yes	Yes
AT1TE59745	Chr1	18002177	18007370	LTR/Copia	Yes	Yes
AT1TE62360	Chr1	18806508	18807394	Unassigned	No	No
AT1TE64080	Chr1	19336306	19345618	DNA/MuDR	Yes	Yes
AT1TE64825	Chr1	19595438	19597361	DNA/MuDR	Yes	Yes
AT1TE64830	Chr1	19597362	19599971	DNA/MuDR	Yes	Yes
AT1TE65500	Chr1	19808116	19810029	DNA/MuDR	No	Yes
AT1TE66380	Chr1	20085179	20090143	LTR/Copia	Yes	Yes
AT1TE67635	Chr1	20475558	20475861	LTR/Gypsy	No	Yes
AT1TE67645	Chr1	20475899	20477927	LTR/Gypsy	No	Yes
AT1TE70805	Chr1	21450132	21455990	LINE/L1	Yes	Yes
AT1TE70815	Chr1	21457401	21457500	LINE?	Yes	Yes
AT1TE71755	Chr1	21744195	21745093	DNA/HAT	No	No
AT1TE72615	Chr1	21991449	21992506	DNA/HAT	No	Yes
AT1TE72850	Chr1	22060731	22060955	DNA/MuDR	No	Yes
AT1TE72970	Chr1	22100644	22105329	LTR/Copia	Yes	Yes
AT1TE74860	Chr1	22693955	22699336	DNA/Harbinger	Yes	Yes
AT1TE75910	Chr1	23031591	23031816	LINE/L1	No	Yes
AT1TE76215	Chr1	23118240	23123214	LTR/Copia	Yes	Yes
AT1TE76735	Chr1	23281603	23282774	RC/Helitron	No	Yes
AT1TE82600	Chr1	25159043	25163500	DNA/MuDR	Yes	Yes
AT1TE86360	Chr1	26366603	26371673	LTR/Copia	Yes	Yes
AT1TE96100	Chr1	29377753	29379561	DNA/MuDR	Yes	Yes
AT1TE96425	Chr1	29474555	29479485	DNA/MuDR	Yes	Yes
AT2TE00110	Chr2	58682	64005	LTR/Gypsy	Yes	Yes
AT2TE00115	Chr2	64006	68112	LTR/Gypsy	Yes	Yes
AT2TE01550	Chr2	374589	376262	LINE/L1	Yes	Yes
AT2TE01560	Chr2	376596	377257	LINE/L1	Yes	Yes
AT2TE02290	Chr2	532333	537391	LINE/L1	Yes	Yes
AT2TE02465	Chr2	566757	582571	DNA/MuDR	Yes	Yes
AT2TE04130	Chr2	926131	929956	LTR/Copia	Yes	Yes
AT2TE05440	Chr2	1207566	1208618	DNA/MuDR	No	Yes
AT2TE05665	Chr2	1252886	1253040	RC/Helitron	No	No
AT2TE05675	Chr2	1253605	1254475	LINE/L1	No	No
AT2TE05755	Chr2	1264727	1271840	DNA/MuDR	Yes	Yes
AT2TE06040	Chr2	1326796	1330532	DNA/En-Spm	No	Yes
AT2TE06390	Chr2	1388832	1393901	LTR/Copia	Yes	Yes
AT2TE06610	Chr2	1434589	1435118	DNA/En-Spm	No	Yes
AT2TE06620	Chr2	1435379	1437967	DNA/En-Spm	No	Yes
AT2TE06885	Chr2	1485441	1490713	LINE/L1	Yes	Yes
AT2TE07390	Chr2	1601056	1601379	DNA	No	No
AT2TE07425	Chr2	1607837	1609415	LTR/Gypsy	Yes	Yes
AT2TE07550	Chr2	1629644	1637481	LTR/Gypsy	Yes	Yes
AT2TE07640	Chr2	1649686	1651890	DNA/HAT	No	Yes
AT2TE08110	Chr2	1741426	1757083	DNA/MuDR	Yes	Yes
AT2TE08135	Chr2	1758540	1766569	DNA/MuDR	Yes	Yes
AT2TE08275	Chr2	1793707	1796054	DNA/MuDR	No	Yes
AT2TE08320	Chr2	1804018	1821234	RC/Helitron	Yes	Yes
AT2TE08500	Chr2	1850221	1850451	RathE1_cons	No	No
AT2TE08665	Chr2	1883380	1886726	LINE/L1	Yes	Yes
AT2TE08785	Chr2	1906835	1912111	LTR/Copia	Yes	Yes
AT2TE09205	Chr2	1995888	2010496	DNA/MuDR	Yes	Yes
AT2TE09325	Chr2	2030996	2032040	DNA/MuDR	No	Yes
AT2TE09500	Chr2	2075339	2080607	LTR/Gypsy	Yes	Yes
AT2TE09565	Chr2	2091084	2092826	RC/Helitron	Yes	Yes
AT2TE09600	Chr2	2101051	2101414	RC/Helitron	No	Yes
AT2TE09610	Chr2	2104401	2104635	DNA/En-Spm	Yes	Yes
AT2TE09640	Chr2	2110084	2114697	DNA/En-Spm	Yes	Yes
AT2TE09735	Chr2	2134453	2137255	DNA/HAT	Yes	Yes
AT2TE10075	Chr2	2187310	2188592	DNA/Harbinger	Yes	No
AT2TE10265	Chr2	2221187	2222415	DNA/En-Spm	No	Yes
AT2TE10495	Chr2	2274203	2280054	LTR/Copia	Yes	Yes
AT2TE10500	Chr2	2280055	2282263	LINE/L1	Yes	Yes
AT2TE10570	Chr2	2295767	2295825	LTR/Gypsy	No	Yes
AT2TE10575	Chr2	2295826	2296323	LTR/Gypsy	No	No
AT2TE10585	Chr2	2296812	2298015	DNA/En-Spm	No	No
AT2TE10595	Chr2	2297816	2298721	Unassigned	No	No
AT2TE10945	Chr2	2374270	2378354	LTR/Gypsy	Yes	Yes
AT2TE10955	Chr2	2378391	2382180	LTR/Gypsy	Yes	Yes
AT2TE10975	Chr2	2390870	2399529	LTR/Gypsy	Yes	Yes
AT2TE10980	Chr2	2399531	2410158	LTR/Gypsy	Yes	Yes
AT2TE11015	Chr2	2410159	2411238	DNA/MuDR	Yes	Yes
AT2TE11110	Chr2	2436994	2442260	DNA/MuDR	Yes	Yes
AT2TE11145	Chr2	2447742	2454177	LTR/Gypsy	Yes	Yes
AT2TE11300	Chr2	2479446	2480950	LINE/L1	Yes	Yes
AT2TE11315	Chr2	2483256	2484583	LINE/L1	Yes	Yes
AT2TE11330	Chr2	2487781	2491971	LTR/Gypsy	Yes	Yes
AT2TE11340	Chr2	2492018	2494444	LTR/Gypsy	Yes	Yes
AT2TE11350	Chr2	2494504	2500632	LTR/Gypsy	Yes	Yes
AT2TE11360	Chr2	2504277	2504515	LTR/Gypsy	Yes	Yes
AT2TE11370	Chr2	2504980	2510352	LTR/Gypsy	Yes	Yes
AT2TE11435	Chr2	2523631	2527699	LINE/L1	Yes	Yes
AT2TE11445	Chr2	2529075	2535262	DNA/MuDR	Yes	Yes
AT2TE11500	Chr2	2539101	2541787	DNA/MuDR	Yes	Yes
AT2TE11515	Chr2	2542617	2559353	DNA/MuDR	Yes	Yes
AT2TE11540	Chr2	2562810	2570724	LTR/Gypsy	Yes	No
AT2TE11545	Chr2	2572620	2573466	DNA/En-Spm	Yes	Yes
AT2TE11555	Chr2	2574503	2574692	DNA/En-Spm	Yes	Yes
AT2TE11560	Chr2	2576249	2578241	LTR/Gypsy	Yes	Yes
AT2TE11755	Chr2	2618649	2618894	DNA/MuDR	Yes	No
AT2TE11760	Chr2	2619116	2620320	LTR/Gypsy	Yes	No
AT2TE11765	Chr2	2622154	2623982	LTR/Gypsy	Yes	Yes
AT2TE11770	Chr2	2625099	2627990	LINE/L1	Yes	Yes
AT2TE11805	Chr2	2632430	2635807	DNA/En-Spm	Yes	Yes
AT2TE11815	Chr2	2638832	2648149	DNA/MuDR	Yes	Yes
AT2TE11820	Chr2	2649167	2652057	LINE/L1	Yes	Yes
AT2TE11890	Chr2	2660936	2664200	DNA/En-Spm	Yes	Yes
AT2TE11900	Chr2	2666855	2678073	DNA/MuDR	Yes	No
AT2TE11925	Chr2	2681642	2685670	DNA/En-Spm	Yes	Yes
AT2TE11930	Chr2	2685674	2688359	DNA/MuDR	Yes	Yes
AT2TE11955	Chr2	2691572	2693140	LTR/Gypsy	Yes	Yes
AT2TE11960	Chr2	2693148	2695069	DNA/HAT	Yes	Yes
AT2TE12030	Chr2	2712873	2720794	DNA/En-Spm	Yes	Yes
AT2TE12225	Chr2	2765878	2779424	DNA/MuDR	Yes	Yes
AT2TE12335	Chr2	2805779	2806532	LTR/Gypsy	Yes	Yes
AT2TE12340	Chr2	2808060	2808835	LTR/Gypsy	Yes	Yes
AT2TE12435	Chr2	2832363	2833661	LTR/Gypsy	Yes	Yes
AT2TE12470	Chr2	2844765	2849743	LTR/Copia	Yes	Yes
AT2TE12570	Chr2	2884702	2885448	DNA	Yes	Yes
AT2TE12575	Chr2	2885744	2886231	LINE/L1	Yes	Yes
AT2TE12815	Chr2	2935657	2938180	LTR/Copia	Yes	Yes
AT2TE12825	Chr2	2941107	2945799	DNA/MuDR	Yes	Yes
AT2TE13060	Chr2	2995751	2996370	LTR/Copia	No	Yes
AT2TE13105	Chr2	3007109	3008067	DNA/MuDR	Yes	Yes
AT2TE13115	Chr2	3010237	3012123	DNA/MuDR	Yes	Yes
AT2TE13145	Chr2	3014479	3023011	DNA/MuDR	Yes	Yes
AT2TE13245	Chr2	3041988	3044868	DNA/MuDR	Yes	Yes
AT2TE13335	Chr2	3061229	3074307	DNA/MuDR	Yes	Yes
AT2TE13340	Chr2	3074312	3075732	LTR/Copia	Yes	No
AT2TE13360	Chr2	3078571	3079248	LTR/Gypsy	Yes	Yes
AT2TE13420	Chr2	3094962	3096558	LTR/Gypsy	Yes	Yes
AT2TE13430	Chr2	3096582	3097805	LTR/Gypsy	Yes	Yes
AT2TE13440	Chr2	3098017	3107253	LTR/Gypsy	Yes	Yes
AT2TE13520	Chr2	3121465	3131230	DNA/MuDR	Yes	Yes
AT2TE13685	Chr2	3160553	3166309	LTR/Copia	Yes	Yes
AT2TE13750	Chr2	3180826	3183686	DNA/MuDR	Yes	No
AT2TE13755	Chr2	3183722	3186659	DNA/MuDR	Yes	Yes
AT2TE13835	Chr2	3201139	3203097	RC/Helitron	Yes	Yes
AT2TE13850	Chr2	3203757	3205871	RC/Helitron	Yes	Yes
AT2TE13870	Chr2	3209191	3211000	RC/Helitron	Yes	Yes
AT2TE13950	Chr2	3222766	3233780	LINE/L1	Yes	Yes
AT2TE15415	Chr2	3533346	3539334	LTR/Gypsy	Yes	Yes
AT2TE15490	Chr2	3547954	3552491	LTR/Gypsy	Yes	Yes
AT2TE15565	Chr2	3566077	3571742	LINE/L1	Yes	Yes
AT2TE15590	Chr2	3573424	3575224	LTR/Gypsy	Yes	Yes
AT2TE15620	Chr2	3580391	3580436	RC/Helitron	No	No
AT2TE15655	Chr2	3586373	3594041	DNA/MuDR	Yes	Yes
AT2TE15660	Chr2	3595723	3597855	DNA/Harbinger	No	Yes
AT2TE15880	Chr2	3636370	3645326	LTR/Gypsy	Yes	Yes
AT2TE15900	Chr2	3649768	3650108	LTR/Gypsy	Yes	No
AT2TE16010	Chr2	3681191	3684152	LTR/Gypsy	Yes	Yes
AT2TE16030	Chr2	3687124	3692178	LTR/Copia	Yes	Yes
AT2TE16165	Chr2	3726671	3727339	DNA/En-Spm	Yes	Yes
AT2TE16170	Chr2	3727340	3727724	DNA/En-Spm	Yes	No
AT2TE16190	Chr2	3731281	3740503	LTR/Gypsy	Yes	Yes
AT2TE16245	Chr2	3766284	3766910	LTR/Gypsy	Yes	Yes
AT2TE16255	Chr2	3767234	3770915	LTR/Gypsy	Yes	Yes
AT2TE16265	Chr2	3770957	3773386	LTR/Gypsy	Yes	Yes
AT2TE16270	Chr2	3773392	3779884	RC/Helitron	Yes	No
AT2TE16340	Chr2	3799777	3803531	DNA/MuDR	No	Yes
AT2TE16365	Chr2	3804226	3808133	DNA/En-Spm	Yes	Yes
AT2TE16385	Chr2	3808137	3809217	LTR/Gypsy	Yes	No
AT2TE16390	Chr2	3809218	3812552	DNA/En-Spm	Yes	Yes
AT2TE16415	Chr2	3816062	3817016	LTR/Gypsy	Yes	No
AT2TE16420	Chr2	3817017	3818989	DNA/En-Spm	Yes	Yes
AT2TE16425	Chr2	3818990	3819690	DNA/En-Spm	Yes	Yes
AT2TE16445	Chr2	3821228	3823532	LTR/Gypsy	Yes	Yes
AT2TE16510	Chr2	3837881	3842825	DNA/En-Spm	Yes	No
AT2TE16530	Chr2	3845316	3852606	LTR/Gypsy	Yes	Yes
AT2TE16575	Chr2	3865229	3875676	LTR/Gypsy	Yes	Yes
AT2TE16580	Chr2	3875679	3879089	LTR/Gypsy	Yes	Yes
AT2TE16595	Chr2	3879090	3882525	LTR/Gypsy	Yes	Yes
AT2TE16600	Chr2	3882538	3884137	LTR/Gypsy	Yes	Yes
AT2TE16605	Chr2	3884139	3888503	LTR/Gypsy	Yes	Yes
AT2TE16710	Chr2	3919162	3922206	LTR/Gypsy	Yes	Yes
AT2TE16725	Chr2	3922475	3925831	LINE/L1	Yes	Yes
AT2TE16780	Chr2	3938408	3938890	DNA/MuDR	Yes	Yes
AT2TE16800	Chr2	3942751	3962834	LTR/Gypsy	Yes	Yes
AT2TE16850	Chr2	3963520	3965120	LTR/Gypsy	Yes	Yes
AT2TE16860	Chr2	3965157	3966273	LTR/Gypsy	Yes	Yes
AT2TE16865	Chr2	3966274	3973249	LTR/Gypsy	Yes	Yes
AT2TE16885	Chr2	3973250	3975620	LTR/Gypsy	Yes	Yes
AT2TE16930	Chr2	3986485	4005114	DNA/MuDR	Yes	Yes
AT2TE16955	Chr2	4007517	4008741	DNA/En-Spm	Yes	Yes
AT2TE17095	Chr2	4027024	4045789	RC/Helitron	Yes	Yes
AT2TE17115	Chr2	4045796	4047602	LTR/Gypsy	Yes	Yes
AT2TE17205	Chr2	4071511	4074675	LTR/Gypsy	Yes	Yes
AT2TE17305	Chr2	4091290	4093895	LTR/Gypsy	Yes	Yes
AT2TE17405	Chr2	4122248	4126434	LTR/Gypsy	Yes	Yes
AT2TE17565	Chr2	4149396	4153427	LTR/Gypsy	Yes	Yes
AT2TE17580	Chr2	4155666	4157504	LTR/Gypsy	Yes	No
AT2TE17585	Chr2	4157508	4159309	LTR/Gypsy	Yes	Yes
AT2TE17590	Chr2	4159310	4161049	LTR/Gypsy	Yes	Yes
AT2TE17610	Chr2	4170812	4173975	LTR/Gypsy	Yes	Yes
AT2TE17625	Chr2	4175505	4183067	LTR/Gypsy	Yes	Yes
AT2TE17640	Chr2	4183674	4184976	LTR/Gypsy	Yes	Yes
AT2TE17645	Chr2	4184977	4185220	LTR/Gypsy	Yes	No
AT2TE17650	Chr2	4185505	4185811	LTR/Gypsy	Yes	No
AT2TE17725	Chr2	4197160	4211222	LTR/Gypsy	Yes	Yes
AT2TE17870	Chr2	4230743	4236512	LTR/Copia	Yes	Yes
AT2TE17935	Chr2	4256384	4261370	LINE/L1	Yes	Yes
AT2TE17985	Chr2	4275617	4282081	LTR/Copia	Yes	Yes
AT2TE18005	Chr2	4283926	4287689	LTR/Gypsy	Yes	Yes
AT2TE18015	Chr2	4288453	4292852	LTR/Gypsy	Yes	Yes
AT2TE18025	Chr2	4294013	4294325	LINE/L1	Yes	Yes
AT2TE18155	Chr2	4318006	4322177	DNA/MuDR	Yes	Yes
AT2TE18240	Chr2	4336398	4337750	DNA/Harbinger	No	Yes
AT2TE18335	Chr2	4358542	4360141	DNA/MuDR	Yes	Yes
AT2TE18410	Chr2	4381396	4397150	LTR/Gypsy	Yes	Yes
AT2TE18430	Chr2	4397873	4398152	LINE/L1	Yes	Yes
AT2TE18435	Chr2	4398157	4401873	LTR/Gypsy	Yes	Yes
AT2TE18445	Chr2	4402023	4404336	LTR/Gypsy	Yes	Yes
AT2TE18450	Chr2	4404337	4407935	DNA/En-Spm	Yes	Yes
AT2TE18455	Chr2	4407946	4412568	LTR/Gypsy	Yes	Yes
AT2TE18530	Chr2	4422871	4425447	DNA/MuDR	No	No
AT2TE18545	Chr2	4425637	4428291	DNA/MuDR	No	Yes
AT2TE18695	Chr2	4452530	4457022	DNA/MuDR	Yes	Yes
AT2TE18825	Chr2	4489281	4490650	LTR/Gypsy	Yes	Yes
AT2TE18885	Chr2	4513698	4517287	LTR/Gypsy	Yes	Yes
AT2TE18890	Chr2	4517288	4518080	LTR/Gypsy	Yes	Yes
AT2TE18895	Chr2	4518081	4522501	LTR/Gypsy	Yes	Yes
AT2TE18915	Chr2	4522545	4524021	DNA/MuDR	Yes	Yes
AT2TE18965	Chr2	4545528	4547505	LINE/L1	Yes	No
AT2TE18975	Chr2	4547738	4558525	RC/Helitron	Yes	Yes
AT2TE18980	Chr2	4558526	4566131	LTR/Gypsy	Yes	Yes
AT2TE19005	Chr2	4570281	4583000	LTR/Gypsy	Yes	Yes
AT2TE19070	Chr2	4598865	4609295	DNA/MuDR	Yes	Yes
AT2TE19200	Chr2	4626896	4631843	DNA/En-Spm	Yes	Yes
AT2TE19240	Chr2	4635952	4641165	DNA/En-Spm	Yes	Yes
AT2TE19250	Chr2	4641379	4641900	DNA/En-Spm	Yes	Yes
AT2TE19390	Chr2	4668455	4668660	RC/Helitron	No	Yes
AT2TE19400	Chr2	4668852	4675676	RC/Helitron	Yes	Yes
AT2TE19430	Chr2	4675711	4676312	LTR/Gypsy	Yes	Yes
AT2TE19435	Chr2	4676313	4677891	LTR/Gypsy	Yes	Yes
AT2TE19440	Chr2	4678232	4678488	LTR/Gypsy	Yes	Yes
AT2TE19445	Chr2	4678489	4683298	LTR/Gypsy	Yes	Yes
AT2TE19475	Chr2	4684653	4687069	DNA/En-Spm	Yes	Yes
AT2TE19480	Chr2	4687070	4687423	LTR/Gypsy	Yes	No
AT2TE19485	Chr2	4687424	4689870	LTR/Gypsy	Yes	Yes
AT2TE19495	Chr2	4689871	4690772	LTR/Gypsy	Yes	No
AT2TE19535	Chr2	4695878	4699577	LTR/Gypsy	Yes	Yes
AT2TE19555	Chr2	4702801	4706947	LTR/Copia	Yes	Yes
AT2TE19565	Chr2	4707148	4709667	DNA/En-Spm	Yes	Yes
AT2TE19575	Chr2	4709690	4713536	LTR/Gypsy	Yes	Yes
AT2TE19590	Chr2	4715985	4723844	LTR/Gypsy	Yes	Yes
AT2TE19595	Chr2	4724593	4725018	DNA/En-Spm	Yes	Yes
AT2TE19600	Chr2	4725035	4726100	DNA/En-Spm	Yes	Yes
AT2TE19865	Chr2	4786694	4787556	RC/Helitron	No	No
AT2TE20030	Chr2	4829822	4830253	DNA/En-Spm	Yes	Yes
AT2TE20035	Chr2	4831740	4831814	RC/Helitron	No	No
AT2TE20075	Chr2	4838482	4848343	LTR/Gypsy	Yes	Yes
AT2TE20105	Chr2	4852584	4856562	LTR/Gypsy	Yes	Yes
AT2TE20140	Chr2	4861229	4869425	DNA/MuDR	Yes	Yes
AT2TE20160	Chr2	4873130	4888043	DNA/MuDR	Yes	No
AT2TE20195	Chr2	4898644	4898723	LINE/L1	Yes	Yes
AT2TE20255	Chr2	4925171	4933931	DNA/En-Spm	Yes	Yes
AT2TE20260	Chr2	4933932	4937269	LTR/Gypsy	Yes	Yes
AT2TE20330	Chr2	4948691	4959161	LTR/Gypsy	Yes	Yes
AT2TE20420	Chr2	4973337	4978133	LTR/Gypsy	Yes	Yes
AT2TE20435	Chr2	4978469	4990075	LTR/Gypsy	Yes	Yes
AT2TE20440	Chr2	4990078	4991751	LTR/Gypsy	Yes	Yes
AT2TE20445	Chr2	4991763	4993953	LTR/Gypsy	Yes	Yes
AT2TE20450	Chr2	4993955	4995953	LTR/Gypsy	Yes	Yes
AT2TE20590	Chr2	5013822	5015200	LTR/Gypsy	Yes	Yes
AT2TE20905	Chr2	5084964	5090182	LTR/Gypsy	Yes	Yes
AT2TE20915	Chr2	5090271	5090465	LTR/Gypsy	Yes	Yes
AT2TE20920	Chr2	5090817	5090852	LTR/Gypsy	Yes	Yes
AT2TE20925	Chr2	5090853	5091911	LTR/Gypsy	Yes	Yes
AT2TE20935	Chr2	5091982	5092512	LTR/Gypsy	Yes	Yes
AT2TE20960	Chr2	5100093	5111544	LTR/Gypsy	Yes	Yes
AT2TE21025	Chr2	5123403	5127170	LTR/Gypsy	Yes	Yes
AT2TE21045	Chr2	5127955	5132346	LTR/Gypsy	Yes	Yes
AT2TE21055	Chr2	5133954	5140757	LTR/Gypsy	Yes	Yes
AT2TE21065	Chr2	5140760	5145643	LTR/Gypsy	Yes	Yes
AT2TE21100	Chr2	5147260	5148282	DNA/En-Spm	Yes	No
AT2TE21105	Chr2	5148283	5153752	LTR/Gypsy	Yes	Yes
AT2TE21225	Chr2	5173790	5176138	LINE/L1	Yes	Yes
AT2TE21295	Chr2	5190752	5213747	DNA/MuDR	Yes	Yes
AT2TE21325	Chr2	5217835	5218010	DNA/MuDR	Yes	Yes
AT2TE21345	Chr2	5220790	5227189	LTR/Gypsy	Yes	No
AT2TE21355	Chr2	5228124	5229155	LTR/Gypsy	Yes	No
AT2TE21360	Chr2	5229156	5237978	LTR/Gypsy	Yes	Yes
AT2TE21380	Chr2	5239617	5245609	LINE/L1	Yes	Yes
AT2TE21420	Chr2	5250333	5253680	LTR/Gypsy	Yes	Yes
AT2TE21440	Chr2	5253785	5258058	LTR/Gypsy	Yes	Yes
AT2TE21450	Chr2	5259432	5262437	LTR/Gypsy	Yes	No
AT2TE21505	Chr2	5271963	5275944	LTR/Gypsy	Yes	Yes
AT2TE21710	Chr2	5338033	5346285	DNA/En-Spm	Yes	Yes
AT2TE21730	Chr2	5348589	5353710	LTR/Gypsy	Yes	Yes
AT2TE21745	Chr2	5353714	5362152	LTR/Gypsy	Yes	Yes
AT2TE21760	Chr2	5365116	5381127	LTR/Gypsy	Yes	Yes
AT2TE22065	Chr2	5448118	5453268	LTR/Gypsy	Yes	Yes
AT2TE22075	Chr2	5453328	5456816	DNA/En-Spm	Yes	Yes
AT2TE22230	Chr2	5481822	5483743	LTR/Gypsy	Yes	Yes
AT2TE22235	Chr2	5483744	5490467	LTR/Gypsy	Yes	Yes
AT2TE22245	Chr2	5491268	5496081	LTR/Gypsy	Yes	Yes
AT2TE22315	Chr2	5517609	5520081	LINE/L1	Yes	Yes
AT2TE22345	Chr2	5528712	5534059	LTR/Gypsy	Yes	Yes
AT2TE22505	Chr2	5565096	5573068	LTR/Gypsy	Yes	Yes
AT2TE22510	Chr2	5573069	5573686	LTR/Gypsy	Yes	Yes
AT2TE22520	Chr2	5573729	5578989	LTR/Gypsy	Yes	Yes
AT2TE22555	Chr2	5585394	5585503	RC/Helitron	No	Yes
AT2TE22635	Chr2	5600343	5605594	LINE/L1	Yes	Yes
AT2TE22680	Chr2	5609601	5609831	RC/Helitron	No	Yes
AT2TE23175	Chr2	5725593	5727402	LTR/Gypsy	Yes	Yes
AT2TE23185	Chr2	5729798	5732119	DNA/En-Spm	Yes	Yes
AT2TE23240	Chr2	5736801	5737912	DNA/Harbinger	No	Yes
AT2TE23510	Chr2	5780103	5786739	LTR/Gypsy	Yes	Yes
AT2TE23515	Chr2	5786740	5787728	LTR/Gypsy	Yes	Yes
AT2TE23665	Chr2	5807814	5808800	LTR/Gypsy	Yes	Yes
AT2TE23670	Chr2	5808801	5814890	LTR/Gypsy	Yes	Yes
AT2TE23705	Chr2	5817335	5822205	DNA/En-Spm	Yes	Yes
AT2TE23745	Chr2	5827132	5827642	LTR/Gypsy	Yes	Yes
AT2TE23845	Chr2	5846256	5851427	LTR/Copia	Yes	Yes
AT2TE23965	Chr2	5886322	5900126	DNA/MuDR	Yes	Yes
AT2TE24035	Chr2	5900868	5904548	LTR/Gypsy	Yes	Yes
AT2TE24335	Chr2	5960275	5975813	DNA/MuDR	Yes	Yes
AT2TE24385	Chr2	5984986	5996552	LTR/Gypsy	Yes	Yes
AT2TE24735	Chr2	6070846	6082356	DNA/MuDR	Yes	Yes
AT2TE24960	Chr2	6136292	6139070	LINE/L1	Yes	Yes
AT2TE25300	Chr2	6215791	6216279	DNA/MuDR	No	No
AT2TE25320	Chr2	6217199	6217671	DNA/MuDR	No	Yes
AT2TE25350	Chr2	6221517	6221710	DNA/MuDR	Yes	No
AT2TE25365	Chr2	6222999	6223380	DNA/MuDR	Yes	Yes
AT2TE25540	Chr2	6263279	6271099	LTR/Gypsy	Yes	Yes
AT2TE25740	Chr2	6306615	6307823	DNA/Harbinger	No	No
AT2TE25875	Chr2	6351159	6353252	Unassigned	Yes	Yes
AT2TE26275	Chr2	6433987	6439754	LINE/L1	Yes	Yes
AT2TE26315	Chr2	6446778	6450277	DNA/HAT	Yes	Yes
AT2TE26370	Chr2	6458142	6459905	DNA/En-Spm	Yes	Yes
AT2TE26380	Chr2	6459947	6465695	DNA/En-Spm	Yes	Yes
AT2TE26450	Chr2	6471685	6471851	DNA/Harbinger	No	No
AT2TE26455	Chr2	6472186	6472407	DNA/MuDR	No	Yes
AT2TE26855	Chr2	6566208	6578013	DNA/MuDR	Yes	Yes
AT2TE26865	Chr2	6578799	6585273	DNA/MuDR	No	Yes
AT2TE26910	Chr2	6592370	6607860	DNA/MuDR	Yes	Yes
AT2TE26980	Chr2	6621211	6626425	LINE/L1	Yes	Yes
AT2TE27390	Chr2	6700893	6706745	LINE/L1	Yes	Yes
AT2TE27460	Chr2	6718379	6719933	LTR/Gypsy	Yes	Yes
AT2TE27490	Chr2	6728745	6730806	DNA/MuDR	Yes	Yes
AT2TE27505	Chr2	6731441	6731698	SINE	No	No
AT2TE27645	Chr2	6766438	6772521	LINE/L1	Yes	Yes
AT2TE27670	Chr2	6778862	6785573	LINE/L1	Yes	Yes
AT2TE27870	Chr2	6837289	6843328	LTR/Copia	Yes	Yes
AT2TE28005	Chr2	6877361	6877583	DNA/Mariner	No	No
AT2TE28025	Chr2	6884611	6885154	LTR/Gypsy	Yes	Yes
AT2TE28030	Chr2	6885155	6885238	LTR/Gypsy	Yes	Yes
AT2TE28035	Chr2	6886557	6887874	DNA/MuDR	Yes	Yes
AT2TE28280	Chr2	6943116	6944022	DNA/HAT	Yes	Yes
AT2TE28290	Chr2	6944415	6944900	DNA/HAT	Yes	Yes
AT2TE28325	Chr2	6953995	6958817	LTR/Copia	Yes	Yes
AT2TE28420	Chr2	6978799	6979043	RC/Helitron	No	Yes
AT2TE28430	Chr2	6979262	6980308	RC/Helitron	No	Yes
AT2TE28555	Chr2	7006420	7007823	DNA/Harbinger	Yes	Yes
AT2TE28565	Chr2	7008407	7019922	DNA/MuDR	Yes	Yes
AT2TE28955	Chr2	7113239	7120081	LINE/L1	Yes	Yes
AT2TE29460	Chr2	7232311	7237513	LINE/L1	Yes	Yes
AT2TE29465	Chr2	7237514	7237749	LINE/L1	Yes	Yes
AT2TE30555	Chr2	7448762	7454292	LTR/Copia	Yes	Yes
AT2TE33540	Chr2	8075979	8078202	RC/Helitron	Yes	Yes
AT2TE35840	Chr2	8561844	8567009	LTR/Copia	Yes	Yes
AT2TE37050	Chr2	8816056	8820891	LTR/Copia	Yes	Yes
AT2TE38900	Chr2	9187492	9191655	LTR/Copia	Yes	Yes
AT2TE38905	Chr2	9191656	9193725	LTR/Gypsy	Yes	Yes
AT2TE38910	Chr2	9193726	9195279	LTR/Copia	Yes	Yes
AT2TE41175	Chr2	9654888	9655175	RC/Helitron	Yes	No
AT2TE42460	Chr2	9922601	9923495	LINE?	No	Yes
AT2TE42810	Chr2	10001480	10009658	DNA/MuDR	No	Yes
AT2TE43165	Chr2	10085509	10093594	DNA/MuDR	Yes	Yes
AT2TE44365	Chr2	10354209	10354627	RC/Helitron	No	No
AT2TE45465	Chr2	10592185	10609120	DNA/MuDR	Yes	Yes
AT2TE45640	Chr2	10644602	10646056	RC/Helitron	No	No
AT2TE48990	Chr2	11327945	11328800	DNA/Harbinger	No	Yes
AT2TE54910	Chr2	12566155	12578422	DNA/MuDR	Yes	No
AT2TE57405	Chr2	13099082	13099488	DNA/MuDR	No	No
AT2TE58010	Chr2	13223059	13227048	Unassigned	Yes	Yes
AT2TE69490	Chr2	15566814	15568070	RC/Helitron	No	Yes
AT2TE69630	Chr2	15595121	15597210	DNA/MuDR	No	Yes
AT2TE77005	Chr2	17092869	17093069	LTR/Gypsy	No	Yes
AT2TE78210	Chr2	17337767	17342489	LINE/L1	Yes	No
AT2TE78225	Chr2	17342490	17342656	LINE/L1	Yes	No
AT2TE78930	Chr2	17483665	17485208	LTR/Copia	No	No
AT2TE78940	Chr2	17486368	17487161	RC/Helitron	No	No
AT2TE78945	Chr2	17487163	17489023	DNA/MuDR	No	Yes
AT2TE82000	Chr2	18106654	18107024	RathE2_cons	No	No
AT2TE84695	Chr2	18652626	18655464	LINE/L1	Yes	Yes
AT3TE02240	Chr3	525370	526255	Unassigned	No	Yes
AT3TE11850	Chr3	2808422	2818893	DNA/MuDR	Yes	Yes
AT3TE16035	Chr3	3807367	3812643	LTR/Gypsy	Yes	No
AT3TE20775	Chr3	4927996	4928157	DNA/En-Spm	Yes	Yes
AT3TE20780	Chr3	4929015	4932433	DNA/MuDR	Yes	Yes
AT3TE34430	Chr3	8209851	8210857	DNA/HAT	No	Yes
AT3TE35825	Chr3	8537355	8543559	LTR/Gypsy	Yes	Yes
AT3TE37110	Chr3	8872329	8873544	LTR/Gypsy	No	No
AT3TE37570	Chr3	8985723	8985912	RathE1_cons	No	No
AT3TE37690	Chr3	9011213	9017190	LINE/L1	Yes	Yes
AT3TE39220	Chr3	9387867	9393251	LTR/Copia	Yes	Yes
AT3TE40125	Chr3	9608086	9610451	DNA/MuDR	No	Yes
AT3TE40145	Chr3	9613221	9625546	DNA/MuDR	Yes	Yes
AT3TE40420	Chr3	9692214	9697529	LTR/Copia	Yes	Yes
AT3TE41160	Chr3	9889523	9889578	RC/Helitron	No	No
AT3TE41650	Chr3	10006154	10008498	DNA/MuDR	Yes	Yes
AT3TE42075	Chr3	10106100	10111467	LTR/Copia	Yes	Yes
AT3TE42960	Chr3	10339749	10345640	LINE/L1	Yes	Yes
AT3TE43085	Chr3	10375323	10375827	DNA/MuDR	No	No
AT3TE44950	Chr3	10810402	10812267	DNA/MuDR	No	Yes
AT3TE45300	Chr3	10896364	10896445	LTR/Copia	No	No
AT3TE45390	Chr3	10922914	10923082	LINE/L1	Yes	No
AT3TE45625	Chr3	10977589	10977978	RC/Helitron	No	No
AT3TE45630	Chr3	10977979	10980184	RC/Helitron	No	No
AT3TE45975	Chr3	11054935	11055895	LTR/Gypsy	Yes	Yes
AT3TE45980	Chr3	11055896	11062842	LTR/Gypsy	Yes	Yes
AT3TE45995	Chr3	11066623	11066660	LINE/L1	Yes	Yes
AT3TE46000	Chr3	11066661	11067771	LINE/L1	Yes	Yes
AT3TE46350	Chr3	11144341	11146916	LINE/L1	Yes	Yes
AT3TE46410	Chr3	11162716	11162948	RathE2_cons	No	No
AT3TE46520	Chr3	11176821	11181607	DNA/MuDR	Yes	Yes
AT3TE46565	Chr3	11185500	11187434	LTR/Copia	No	No
AT3TE46770	Chr3	11225593	11225667	DNA/Harbinger	No	No
AT3TE47555	Chr3	11404273	11413061	DNA/MuDR	Yes	Yes
AT3TE47740	Chr3	11453218	11453306	SINE	No	Yes
AT3TE47770	Chr3	11459172	11459898	DNA/En-Spm	No	No
AT3TE47775	Chr3	11459899	11461314	DNA/En-Spm	No	Yes
AT3TE47830	Chr3	11477947	11477998	DNA/Pogo	No	No
AT3TE47975	Chr3	11513764	11521912	DNA/En-Spm	Yes	Yes
AT3TE48070	Chr3	11541283	11549498	DNA/MuDR	Yes	Yes
AT3TE48120	Chr3	11560702	11569513	DNA/En-Spm	Yes	Yes
AT3TE48135	Chr3	11570287	11575315	DNA/En-Spm	Yes	Yes
AT3TE48150	Chr3	11575522	11577530	DNA/En-Spm	Yes	Yes
AT3TE48170	Chr3	11582480	11585241	LTR/Gypsy	Yes	Yes
AT3TE48590	Chr3	11697284	11702259	LTR/Copia	Yes	Yes
AT3TE49420	Chr3	11869894	11870727	DNA/En-Spm	Yes	Yes
AT3TE49545	Chr3	11900079	11901962	LTR/Gypsy	Yes	Yes
AT3TE49825	Chr3	11964372	11965092	DNA/MuDR	No	Yes
AT3TE50020	Chr3	11998396	11999399	DNA/En-Spm	No	Yes
AT3TE50030	Chr3	12008197	12009443	LTR/Gypsy	Yes	Yes
AT3TE50035	Chr3	12009523	12009881	LTR/Gypsy	Yes	Yes
AT3TE50040	Chr3	12010015	12010442	LTR/Gypsy	Yes	Yes
AT3TE50045	Chr3	12011021	12011417	LTR/Gypsy	Yes	Yes
AT3TE50050	Chr3	12011434	12013213	LTR/Gypsy	Yes	Yes
AT3TE50120	Chr3	12019602	12024774	LTR/Gypsy	Yes	Yes
AT3TE50125	Chr3	12025064	12040032	LTR/Copia	Yes	Yes
AT3TE50295	Chr3	12077449	12092040	DNA/MuDR	Yes	Yes
AT3TE50565	Chr3	12174173	12175453	LTR/Copia	Yes	Yes
AT3TE50570	Chr3	12175457	12187368	DNA/MuDR	Yes	Yes
AT3TE50600	Chr3	12191387	12191851	LTR/Gypsy	Yes	Yes
AT3TE50610	Chr3	12195761	12201227	DNA/MuDR	Yes	Yes
AT3TE50630	Chr3	12202074	12209594	LTR/Gypsy	Yes	Yes
AT3TE50650	Chr3	12209611	12211824	DNA/En-Spm	Yes	Yes
AT3TE50655	Chr3	12211825	12218034	LTR/Gypsy	Yes	Yes
AT3TE50660	Chr3	12218035	12222273	LTR/Gypsy	Yes	Yes
AT3TE50670	Chr3	12222369	12225829	LTR/Gypsy	Yes	Yes
AT3TE50675	Chr3	12225830	12232749	DNA/En-Spm	Yes	Yes
AT3TE50750	Chr3	12243189	12243827	DNA/MuDR	Yes	Yes
AT3TE50760	Chr3	12243854	12255282	LTR/Gypsy	Yes	Yes
AT3TE50775	Chr3	12256495	12259605	LTR/Gypsy	Yes	Yes
AT3TE50890	Chr3	12288029	12294708	LTR/Gypsy	Yes	Yes
AT3TE50940	Chr3	12302109	12308742	LTR/Gypsy	Yes	Yes
AT3TE51140	Chr3	12343945	12348316	DNA/En-Spm	Yes	Yes
AT3TE51250	Chr3	12374068	12381768	DNA/En-Spm	Yes	Yes
AT3TE51290	Chr3	12400760	12401375	DNA/En-Spm	Yes	Yes
AT3TE51300	Chr3	12401405	12403742	LTR/Gypsy	Yes	Yes
AT3TE51340	Chr3	12414358	12414961	LTR/Gypsy	Yes	No
AT3TE51385	Chr3	12442730	12443791	DNA/MuDR	Yes	Yes
AT3TE51505	Chr3	12478085	12486325	LTR/Gypsy	Yes	Yes
AT3TE51535	Chr3	12491769	12502153	LTR/Gypsy	Yes	Yes
AT3TE51565	Chr3	12511598	12513640	LTR/Gypsy	Yes	Yes
AT3TE51570	Chr3	12513641	12514125	LTR/Copia	Yes	Yes
AT3TE51580	Chr3	12514151	12515144	LTR/Copia	Yes	Yes
AT3TE51585	Chr3	12515145	12516314	LTR/Copia	Yes	Yes
AT3TE51590	Chr3	12516315	12523089	LTR/Gypsy	Yes	Yes
AT3TE51620	Chr3	12524883	12526171	LTR/Gypsy	Yes	Yes
AT3TE51630	Chr3	12526589	12528988	LTR/Gypsy	Yes	Yes
AT3TE51640	Chr3	12531539	12531888	LTR/Gypsy	Yes	Yes
AT3TE51650	Chr3	12532368	12535566	LTR/Gypsy	Yes	Yes
AT3TE51660	Chr3	12535720	12539729	LTR/Gypsy	Yes	Yes
AT3TE51670	Chr3	12539771	12540250	LTR/Gypsy	Yes	Yes
AT3TE51675	Chr3	12540252	12547951	LTR/Copia	Yes	Yes
AT3TE51685	Chr3	12547952	12555918	LTR/Gypsy	Yes	Yes
AT3TE51735	Chr3	12563410	12570235	DNA/En-Spm	Yes	Yes
AT3TE51800	Chr3	12577964	12578028	LTR/Copia	Yes	Yes
AT3TE51810	Chr3	12581068	12582803	LTR/Gypsy	Yes	Yes
AT3TE51820	Chr3	12582988	12585063	LTR/Gypsy	Yes	Yes
AT3TE51825	Chr3	12585064	12585185	LTR/Gypsy	Yes	Yes
AT3TE51880	Chr3	12600469	12602948	RC/Helitron	No	No
AT3TE51895	Chr3	12603266	12606828	LTR/Copia	Yes	Yes
AT3TE51900	Chr3	12607223	12608295	LTR/Copia	Yes	Yes
AT3TE51905	Chr3	12608296	12608329	LTR/Copia	Yes	Yes
AT3TE51910	Chr3	12609825	12610722	DNA/MuDR	No	Yes
AT3TE51930	Chr3	12613308	12620939	LTR/Gypsy	Yes	Yes
AT3TE51945	Chr3	12625943	12629063	DNA/Harbinger	Yes	No
AT3TE52260	Chr3	12699993	12700484	LTR/Gypsy	Yes	Yes
AT3TE52300	Chr3	12704087	12705151	LTR/Gypsy	Yes	Yes
AT3TE52305	Chr3	12705155	12708553	LTR/Gypsy	Yes	Yes
AT3TE52310	Chr3	12708554	12709039	LTR/Gypsy	Yes	Yes
AT3TE52320	Chr3	12709121	12710179	LTR/Gypsy	Yes	Yes
AT3TE52325	Chr3	12710493	12710796	LTR/Gypsy	Yes	Yes
AT3TE52420	Chr3	12739591	12741997	DNA/Harbinger	Yes	Yes
AT3TE52445	Chr3	12748445	12755926	LTR/Gypsy	Yes	Yes
AT3TE52540	Chr3	12775695	12783259	DNA/MuDR	Yes	Yes
AT3TE52555	Chr3	12783260	12784004	DNA/MuDR	Yes	Yes
AT3TE52665	Chr3	12810213	12813723	DNA/MuDR	Yes	Yes
AT3TE52675	Chr3	12814729	12816640	DNA/MuDR	No	Yes
AT3TE52705	Chr3	12820672	12821745	LINE/L1	Yes	Yes
AT3TE52775	Chr3	12838109	12847071	LTR/Gypsy	Yes	No
AT3TE52800	Chr3	12849779	12864029	LINE/L1	Yes	Yes
AT3TE52975	Chr3	12901427	12901855	RC/Helitron	No	No
AT3TE52995	Chr3	12906598	12907864	Unassigned	No	Yes
AT3TE53000	Chr3	12909037	12909667	DNA/MuDR	No	Yes
AT3TE53045	Chr3	12919569	12927696	DNA/En-Spm	Yes	Yes
AT3TE53095	Chr3	12943253	12946258	LTR/Gypsy	Yes	Yes
AT3TE53100	Chr3	12946310	12949416	LTR/Gypsy	Yes	Yes
AT3TE53105	Chr3	12949417	12950007	LTR/Gypsy	Yes	Yes
AT3TE53185	Chr3	12972387	12976660	RC/Helitron	Yes	Yes
AT3TE53195	Chr3	12979233	12980194	RC/Helitron	Yes	Yes
AT3TE53200	Chr3	12980195	12981142	RC/Helitron	Yes	Yes
AT3TE53245	Chr3	13001663	13016784	RC/Helitron	Yes	Yes
AT3TE53580	Chr3	13072111	13078855	DNA/MuDR	Yes	Yes
AT3TE53590	Chr3	13081916	13083303	LTR/Gypsy	Yes	Yes
AT3TE53600	Chr3	13083997	13087358	LTR/Gypsy	Yes	Yes
AT3TE53605	Chr3	13087359	13092843	LTR/Gypsy	Yes	Yes
AT3TE53630	Chr3	13097961	13104012	LINE/L1	Yes	Yes
AT3TE53690	Chr3	13116260	13124322	LTR/Gypsy	Yes	Yes
AT3TE53850	Chr3	13165706	13169990	LTR/Gypsy	Yes	No
AT3TE53865	Chr3	13169991	13170667	LTR/Gypsy	Yes	No
AT3TE53970	Chr3	13186250	13194551	LTR/Gypsy	Yes	Yes
AT3TE53975	Chr3	13194552	13196981	LTR/Gypsy	Yes	Yes
AT3TE54000	Chr3	13209022	13209287	DNA/En-Spm	Yes	Yes
AT3TE54005	Chr3	13209957	13212639	DNA/En-Spm	Yes	Yes
AT3TE54180	Chr3	13240356	13252197	LTR/Gypsy	Yes	Yes
AT3TE54330	Chr3	13282293	13287570	LINE/L1	Yes	Yes
AT3TE54335	Chr3	13288178	13288623	RC/Helitron	No	No
AT3TE54455	Chr3	13318010	13323211	LTR/Gypsy	Yes	Yes
AT3TE54500	Chr3	13333284	13343593	DNA/MuDR	Yes	Yes
AT3TE54510	Chr3	13343735	13356464	DNA/MuDR	Yes	Yes
AT3TE54575	Chr3	13378564	13384299	DNA/MuDR	Yes	Yes
AT3TE54690	Chr3	13399896	13403142	DNA/En-Spm	Yes	Yes
AT3TE54705	Chr3	13405033	13412098	LTR/Gypsy	Yes	Yes
AT3TE54710	Chr3	13412099	13421909	LTR/Gypsy	Yes	Yes
AT3TE54715	Chr3	13421918	13423042	LTR/Gypsy	Yes	Yes
AT3TE54730	Chr3	13423437	13423939	LTR/Gypsy	Yes	No
AT3TE54735	Chr3	13425673	13439669	LTR/Gypsy	Yes	Yes
AT3TE54780	Chr3	13440046	13449244	LTR/Gypsy	Yes	Yes
AT3TE54815	Chr3	13453830	13465570	DNA/MuDR	Yes	Yes
AT3TE54825	Chr3	13468441	13468561	LINE/L1	Yes	Yes
AT3TE54840	Chr3	13473411	13473503	LINE/L1	Yes	Yes
AT3TE54845	Chr3	13473741	13475007	DNA/MuDR	Yes	Yes
AT3TE54865	Chr3	13476641	13480691	LTR/Gypsy	Yes	Yes
AT3TE54985	Chr3	13502058	13506974	DNA/En-Spm	Yes	Yes
AT3TE55005	Chr3	13510317	13512924	DNA/MuDR	Yes	Yes
AT3TE55010	Chr3	13512925	13515359	DNA/MuDR	Yes	Yes
AT3TE55025	Chr3	13515867	13520088	LTR/Gypsy	Yes	Yes
AT3TE55035	Chr3	13520490	13524136	LTR/Gypsy	Yes	Yes
AT3TE55155	Chr3	13549336	13557094	LTR/Gypsy	Yes	Yes
AT3TE55160	Chr3	13557095	13561769	DNA/MuDR	Yes	No
AT3TE55195	Chr3	13568408	13571835	DNA/MuDR	Yes	Yes
AT3TE55255	Chr3	13585654	13586905	LTR/Gypsy	No	No
AT3TE55330	Chr3	13600530	13602817	LTR/Gypsy	Yes	Yes
AT3TE55340	Chr3	13603229	13609413	LTR/Gypsy	Yes	Yes
AT3TE55345	Chr3	13609416	13611757	LTR/Gypsy	Yes	Yes
AT3TE55355	Chr3	13612205	13619467	LTR/Gypsy	Yes	Yes
AT3TE55360	Chr3	13619468	13628948	LTR/Gypsy	Yes	Yes
AT3TE55365	Chr3	13628949	13632998	LTR/Gypsy	Yes	Yes
AT3TE55370	Chr3	13633259	13634513	LTR/Gypsy	Yes	Yes
AT3TE55375	Chr3	13634514	13640748	LTR/Gypsy	Yes	Yes
AT3TE55395	Chr3	13643231	13654839	LTR/Gypsy	Yes	Yes
AT3TE55425	Chr3	13660303	13663792	LTR/Gypsy	Yes	Yes
AT3TE55430	Chr3	13663793	13668345	LTR/Copia	Yes	Yes
AT3TE55440	Chr3	13671116	13673564	LTR/Gypsy	Yes	Yes
AT3TE55475	Chr3	13677226	13680115	LTR/Gypsy	No	No
AT3TE56040	Chr3	13739786	13742675	LTR/Gypsy	No	No
AT3TE56630	Chr3	13801716	13806172	LTR/Gypsy	Yes	Yes
AT3TE56640	Chr3	13806245	13809268	LTR/Gypsy	Yes	Yes
AT3TE56700	Chr3	13816427	13821632	LTR/Gypsy	Yes	Yes
AT3TE56710	Chr3	13821772	13826423	LTR/Gypsy	Yes	Yes
AT3TE56730	Chr3	13826608	13830489	LTR/Gypsy	Yes	Yes
AT3TE57050	Chr3	13870712	13877563	LTR/Gypsy	Yes	Yes
AT3TE57085	Chr3	13884028	13894235	LTR/Gypsy	Yes	Yes
AT3TE57100	Chr3	13899550	13900332	LTR/Gypsy	Yes	No
AT3TE57105	Chr3	13902108	13902134	LTR/Gypsy	Yes	No
AT3TE57110	Chr3	13902135	13905745	LTR/Gypsy	Yes	Yes
AT3TE57125	Chr3	13905885	13909368	LTR/Gypsy	Yes	Yes
AT3TE57150	Chr3	13909790	13915698	LTR/Gypsy	Yes	Yes
AT3TE57160	Chr3	13918896	13919443	LTR/Gypsy	Yes	Yes
AT3TE57165	Chr3	13919444	13924434	LTR/Gypsy	Yes	Yes
AT3TE57215	Chr3	13934393	13935886	LTR/Gypsy	Yes	Yes
AT3TE57225	Chr3	13936201	13940947	LTR/Gypsy	Yes	Yes
AT3TE57230	Chr3	13940948	13943608	LTR/Gypsy	Yes	Yes
AT3TE57275	Chr3	13954901	13959339	DNA/En-Spm	Yes	Yes
AT3TE57310	Chr3	13960450	13962975	DNA/En-Spm	Yes	Yes
AT3TE57315	Chr3	13962976	13963164	DNA/En-Spm	Yes	Yes
AT3TE57340	Chr3	13966362	13969082	LTR/Gypsy	Yes	Yes
AT3TE57345	Chr3	13969087	13971711	LTR/Gypsy	Yes	Yes
AT3TE57355	Chr3	13971806	13973813	LTR/Gypsy	Yes	Yes
AT3TE57360	Chr3	13973824	13976103	DNA/MuDR	Yes	Yes
AT3TE57395	Chr3	13979547	13988266	DNA/En-Spm	Yes	Yes
AT3TE57435	Chr3	13992692	13993512	LTR/Gypsy	Yes	No
AT3TE57445	Chr3	13993596	14001823	LTR/Gypsy	Yes	Yes
AT3TE57470	Chr3	14004583	14006941	LTR/Gypsy	Yes	Yes
AT3TE57550	Chr3	14026691	14029586	LTR/Gypsy	Yes	Yes
AT3TE57555	Chr3	14029587	14030071	LTR/Gypsy	Yes	No
AT3TE57560	Chr3	14030072	14030819	LTR/Gypsy	Yes	Yes
AT3TE57565	Chr3	14031136	14035158	LTR/Gypsy	Yes	Yes
AT3TE57645	Chr3	14051728	14060628	DNA/MuDR	Yes	Yes
AT3TE57720	Chr3	14084238	14084561	DNA/En-Spm	No	Yes
AT3TE57830	Chr3	14111579	14112086	RC/Helitron	Yes	Yes
AT3TE57860	Chr3	14117625	14122624	LTR/Gypsy	Yes	Yes
AT3TE58540	Chr3	14234518	14235020	RC/Helitron	Yes	No
AT3TE58545	Chr3	14235023	14235051	RC/Helitron	Yes	No
AT3TE58575	Chr3	14246673	14247893	LTR/Gypsy	Yes	Yes
AT3TE58585	Chr3	14250633	14250894	LTR/Gypsy	Yes	No
AT3TE58645	Chr3	14270239	14271963	DNA/En-Spm	Yes	Yes
AT3TE59015	Chr3	14389906	14395113	LTR/Gypsy	Yes	Yes
AT3TE59085	Chr3	14403947	14404848	LTR/Gypsy	Yes	Yes
AT3TE59100	Chr3	14406702	14416566	LTR/Gypsy	Yes	Yes
AT3TE59145	Chr3	14419638	14420107	LTR/Gypsy	Yes	No
AT3TE59155	Chr3	14420138	14428582	LTR/Gypsy	Yes	Yes
AT3TE59205	Chr3	14441466	14444124	LTR/Gypsy	Yes	Yes
AT3TE59335	Chr3	14474027	14474686	LTR/Gypsy	No	No
AT3TE59340	Chr3	14476511	14476641	LTR/Gypsy	Yes	Yes
AT3TE59350	Chr3	14476938	14478349	LTR/Gypsy	Yes	No
AT3TE59355	Chr3	14478350	14478897	DNA	Yes	No
AT3TE59450	Chr3	14495505	14497162	LTR/Gypsy	Yes	Yes
AT3TE59455	Chr3	14497163	14497511	DNA/MuDR	Yes	No
AT3TE59460	Chr3	14497595	14499694	LTR/Gypsy	Yes	Yes
AT3TE59465	Chr3	14499809	14499988	LTR/Gypsy	Yes	Yes
AT3TE59470	Chr3	14500039	14501564	LTR/Gypsy	Yes	Yes
AT3TE59480	Chr3	14503142	14513418	LTR/Gypsy	Yes	Yes
AT3TE59535	Chr3	14519912	14535258	RC/Helitron	Yes	Yes
AT3TE59560	Chr3	14536877	14538151	LTR/Gypsy	Yes	Yes
AT3TE59580	Chr3	14542046	14543957	LTR/Gypsy	Yes	Yes
AT3TE59600	Chr3	14545420	14549333	LTR/Gypsy	Yes	Yes
AT3TE59610	Chr3	14551094	14551780	LTR/Gypsy	Yes	Yes
AT3TE59660	Chr3	14563702	14574067	LTR/Gypsy	Yes	Yes
AT3TE59855	Chr3	14616102	14623209	LTR/Copia	Yes	Yes
AT3TE59865	Chr3	14623815	14641937	DNA/MuDR	Yes	Yes
AT3TE59885	Chr3	14642621	14643782	DNA/MuDR	Yes	Yes
AT3TE59985	Chr3	14656779	14662773	LINE/L1	Yes	Yes
AT3TE60155	Chr3	14704743	14705734	LTR/Gypsy	Yes	Yes
AT3TE60160	Chr3	14705735	14707893	LTR/Gypsy	Yes	Yes
AT3TE60185	Chr3	14712271	14712480	LTR/Gypsy	Yes	Yes
AT3TE60190	Chr3	14712919	14713075	LTR/Gypsy	Yes	Yes
AT3TE60195	Chr3	14713076	14714535	LTR/Gypsy	Yes	Yes
AT3TE60200	Chr3	14714536	14717949	LTR/Gypsy	Yes	Yes
AT3TE60285	Chr3	14741752	14742419	DNA/En-Spm	Yes	Yes
AT3TE60295	Chr3	14742705	14746399	DNA/En-Spm	Yes	Yes
AT3TE60385	Chr3	14766078	14768866	DNA/MuDR	Yes	Yes
AT3TE60400	Chr3	14769056	14773508	DNA/MuDR	Yes	Yes
AT3TE60410	Chr3	14773640	14783116	DNA/MuDR	Yes	Yes
AT3TE60430	Chr3	14789522	14789998	LTR/Gypsy	Yes	Yes
AT3TE60510	Chr3	14813276	14816680	LTR/Gypsy	Yes	Yes
AT3TE60520	Chr3	14816796	14820854	LTR/Gypsy	Yes	Yes
AT3TE60550	Chr3	14827631	14830228	DNA/En-Spm	Yes	Yes
AT3TE60560	Chr3	14830402	14836116	DNA/En-Spm	Yes	Yes
AT3TE60635	Chr3	14860995	14865364	LTR/Copia	Yes	Yes
AT3TE61060	Chr3	14983091	14983293	LTR/Gypsy	Yes	Yes
AT3TE61065	Chr3	14983697	14984905	LTR/Gypsy	Yes	Yes
AT3TE61075	Chr3	14985206	14986928	LTR/Gypsy	Yes	Yes
AT3TE61290	Chr3	15030849	15048140	LTR/Gypsy	Yes	Yes
AT3TE61395	Chr3	15065527	15065684	DNA/En-Spm	Yes	Yes
AT3TE61400	Chr3	15065685	15066138	DNA/MuDR	Yes	Yes
AT3TE61410	Chr3	15066393	15067526	DNA/MuDR	Yes	Yes
AT3TE61420	Chr3	15068417	15075549	DNA/MuDR	Yes	Yes
AT3TE61520	Chr3	15099958	15104977	DNA/En-Spm	Yes	Yes
AT3TE61530	Chr3	15108166	15117493	LTR/Gypsy	Yes	Yes
AT3TE61600	Chr3	15133396	15136287	DNA/MuDR	Yes	Yes
AT3TE61615	Chr3	15137462	15139537	LTR/Gypsy	Yes	Yes
AT3TE61645	Chr3	15154027	15161356	LTR/Gypsy	Yes	Yes
AT3TE61650	Chr3	15161364	15168649	DNA/MuDR	Yes	Yes
AT3TE62020	Chr3	15250956	15257912	LTR/Gypsy	Yes	Yes
AT3TE62050	Chr3	15267724	15267919	LTR/Gypsy	Yes	Yes
AT3TE62055	Chr3	15268459	15268910	DNA/En-Spm	Yes	Yes
AT3TE62100	Chr3	15280256	15289099	RC/Helitron	Yes	Yes
AT3TE62150	Chr3	15289553	15290786	RC/Helitron	Yes	No
AT3TE62215	Chr3	15299629	15307268	LTR/Gypsy	Yes	Yes
AT3TE62390	Chr3	15360394	15361514	Unassigned	Yes	Yes
AT3TE62395	Chr3	15361697	15365347	Unassigned	Yes	Yes
AT3TE62565	Chr3	15411834	15412163	LTR/Gypsy	Yes	No
AT3TE62570	Chr3	15413166	15416640	DNA/HAT	Yes	Yes
AT3TE62655	Chr3	15441107	15446921	LINE/L1	Yes	Yes
AT3TE62685	Chr3	15455636	15468075	LTR/Gypsy	Yes	Yes
AT3TE62735	Chr3	15480907	15481763	DNA/En-Spm	Yes	Yes
AT3TE62765	Chr3	15488405	15488879	LINE/L1	Yes	Yes
AT3TE62770	Chr3	15489259	15489736	LINE/L1	Yes	Yes
AT3TE62775	Chr3	15489737	15491476	LINE/L1	Yes	Yes
AT3TE62785	Chr3	15493534	15499327	LINE/L1	Yes	Yes
AT3TE62890	Chr3	15525617	15526100	LTR/Gypsy	Yes	Yes
AT3TE62895	Chr3	15527181	15530085	LINE/L1	Yes	Yes
AT3TE62940	Chr3	15540532	15549243	LTR/Copia	Yes	Yes
AT3TE62965	Chr3	15555358	15559770	LTR/Gypsy	No	No
AT3TE62975	Chr3	15561430	15562624	DNA/En-Spm	No	No
AT3TE63035	Chr3	15575057	15585468	LTR/Gypsy	Yes	Yes
AT3TE63040	Chr3	15585532	15587105	Unassigned	Yes	Yes
AT3TE63155	Chr3	15618675	15619874	DNA/MuDR	No	Yes
AT3TE63165	Chr3	15621873	15626851	LTR/Copia	Yes	Yes
AT3TE63205	Chr3	15633328	15634270	DNA/MuDR	No	Yes
AT3TE63245	Chr3	15640589	15641338	RC/Helitron	No	No
AT3TE63395	Chr3	15676227	15677487	DNA/En-Spm	No	No
AT3TE63465	Chr3	15691928	15692254	LINE/L1	Yes	No
AT3TE63535	Chr3	15710590	15711475	LTR/Copia	Yes	Yes
AT3TE63900	Chr3	15808431	15810650	Unassigned	Yes	Yes
AT3TE63935	Chr3	15813075	15814056	Unassigned	No	Yes
AT3TE63950	Chr3	15814611	15818285	LTR/Copia	Yes	Yes
AT3TE64010	Chr3	15830091	15831297	LTR/Gypsy	No	No
AT3TE64215	Chr3	15873075	15874976	RC/Helitron	No	No
AT3TE64600	Chr3	15960176	15964928	LTR/Copia	Yes	Yes
AT3TE64715	Chr3	15983291	15983338	RC/Helitron	No	No
AT3TE65015	Chr3	16064129	16067069	LTR/Copia	No	No
AT3TE65100	Chr3	16085819	16087738	DNA/MuDR	No	Yes
AT3TE65175	Chr3	16100857	16106213	DNA/MuDR	Yes	Yes
AT3TE66175	Chr3	16333759	16342025	LTR/Gypsy	Yes	Yes
AT3TE66875	Chr3	16498552	16499159	LINE/L1	Yes	Yes
AT3TE66885	Chr3	16499785	16500838	LTR/Copia	Yes	Yes
AT3TE66900	Chr3	16502393	16502941	LTR/Copia	No	No
AT3TE67295	Chr3	16589222	16593105	LINE/L1	Yes	Yes
AT3TE67325	Chr3	16600733	16604312	DNA/HAT	Yes	Yes
AT3TE67540	Chr3	16669866	16672298	LTR/Gypsy	Yes	Yes
AT3TE68090	Chr3	16809185	16814151	LTR/Copia	Yes	Yes
AT3TE68730	Chr3	16957465	16962731	LTR/Copia	Yes	Yes
AT3TE70530	Chr3	17393358	17395137	LTR/Gypsy	Yes	Yes
AT3TE71860	Chr3	17741399	17741861	LINE/L1	No	Yes
AT3TE72000	Chr3	17775633	17775905	DNA/MuDR	No	Yes
AT3TE73025	Chr3	18018777	18019898	RC/Helitron	No	No
AT3TE76225	Chr3	18791152	18796089	LTR/Copia	Yes	Yes
AT3TE79695	Chr3	19621942	19624005	RC/Helitron	No	No
AT3TE82555	Chr3	20304981	20309967	LTR/Gypsy	Yes	Yes
AT3TE90530	Chr3	22232308	22236743	LTR/Copia	Yes	Yes
AT3TE94580	Chr3	23203577	23207484	LINE/L1	Yes	Yes
AT4TE00230	Chr4	50676	52341	LTR/Gypsy	Yes	Yes
AT4TE06710	Chr4	1312395	1317221	LTR/Copia	Yes	Yes
AT4TE07115	Chr4	1397296	1397548	DNA/Harbinger	No	Yes
AT4TE07395	Chr4	1449975	1454084	DNA/MuDR	Yes	Yes
AT4TE07420	Chr4	1459720	1462422	DNA/En-Spm	Yes	Yes
AT4TE07975	Chr4	1565686	1567408	LTR/Copia	Yes	Yes
AT4TE08130	Chr4	1595963	1597295	DNA/MuDR	No	Yes
AT4TE08245	Chr4	1618159	1624320	LTR/Gypsy	Yes	Yes
AT4TE08445	Chr4	1669366	1680248	LTR/Gypsy	Yes	Yes
AT4TE08450	Chr4	1680249	1682026	DNA/En-Spm	Yes	Yes
AT4TE08455	Chr4	1682027	1684460	LTR/Gypsy	Yes	Yes
AT4TE08465	Chr4	1684511	1698912	LTR/Gypsy	Yes	Yes
AT4TE08765	Chr4	1749725	1749747	RC/Helitron	No	No
AT4TE08795	Chr4	1755811	1756438	RC/Helitron	No	Yes
AT4TE08815	Chr4	1758929	1759026	RC/Helitron	No	No
AT4TE08980	Chr4	1796059	1804755	LTR/Gypsy	Yes	Yes
AT4TE08990	Chr4	1804760	1807656	LTR/Gypsy	Yes	Yes
AT4TE08995	Chr4	1807657	1812997	LTR/Gypsy	Yes	Yes
AT4TE09055	Chr4	1825485	1828620	LTR/Gypsy	Yes	Yes
AT4TE09060	Chr4	1828621	1829890	LTR/Gypsy	Yes	Yes
AT4TE09075	Chr4	1830756	1835645	LTR/Gypsy	Yes	Yes
AT4TE09080	Chr4	1835798	1848371	DNA/MuDR	Yes	Yes
AT4TE09135	Chr4	1858675	1860023	LINE/L1	Yes	Yes
AT4TE09175	Chr4	1865833	1866558	Unassigned	Yes	Yes
AT4TE09245	Chr4	1877855	1881592	RC/Helitron	Yes	Yes
AT4TE09295	Chr4	1890721	1909218	DNA/MuDR	Yes	Yes
AT4TE09310	Chr4	1909808	1919523	DNA/MuDR	Yes	Yes
AT4TE09315	Chr4	1919524	1925047	LINE/L1	Yes	Yes
AT4TE09320	Chr4	1925064	1930925	DNA/MuDR	Yes	Yes
AT4TE09455	Chr4	1968432	1970549	DNA/En-Spm	Yes	Yes
AT4TE09460	Chr4	1970550	1973228	LTR/Copia	Yes	Yes
AT4TE09480	Chr4	1976922	1989659	DNA/MuDR	Yes	Yes
AT4TE09505	Chr4	1993915	1994100	DNA/MuDR	Yes	Yes
AT4TE09510	Chr4	1994304	1994736	DNA/MuDR	No	Yes
AT4TE09560	Chr4	2001189	2010958	LTR/Gypsy	Yes	No
AT4TE09565	Chr4	2010959	2013986	DNA/En-Spm	Yes	Yes
AT4TE09580	Chr4	2016444	2018942	DNA/En-Spm	Yes	Yes
AT4TE09735	Chr4	2045187	2049417	LTR/Gypsy	Yes	Yes
AT4TE09760	Chr4	2052863	2054092	LTR/Gypsy	No	No
AT4TE09780	Chr4	2058251	2058983	DNA/En-Spm	Yes	Yes
AT4TE09800	Chr4	2064099	2068831	LTR/Copia	Yes	Yes
AT4TE09805	Chr4	2068832	2071139	LTR/Copia	Yes	Yes
AT4TE09825	Chr4	2072130	2075641	RC/Helitron	No	Yes
AT4TE09905	Chr4	2085986	2087671	RC/Helitron	No	Yes
AT4TE09995	Chr4	2107162	2110923	DNA/HAT	Yes	Yes
AT4TE10175	Chr4	2142824	2144276	DNA/MuDR	Yes	Yes
AT4TE10185	Chr4	2146162	2150775	DNA/MuDR	Yes	Yes
AT4TE10210	Chr4	2151851	2164191	DNA/MuDR	Yes	Yes
AT4TE10440	Chr4	2231536	2231741	DNA/MuDR	No	No
AT4TE10475	Chr4	2244773	2244847	LINE/L1	No	No
AT4TE10490	Chr4	2245569	2256834	DNA/MuDR	Yes	Yes
AT4TE10585	Chr4	2270359	2277985	DNA/MuDR	Yes	Yes
AT4TE10600	Chr4	2286691	2288784	LTR/Copia	Yes	Yes
AT4TE10675	Chr4	2297640	2300477	DNA/En-Spm	Yes	Yes
AT4TE10700	Chr4	2302657	2307845	LTR/Copia	Yes	Yes
AT4TE10980	Chr4	2357640	2364681	LINE/L1	Yes	Yes
AT4TE11335	Chr4	2431192	2431544	DNA/MuDR	No	Yes
AT4TE11390	Chr4	2443400	2445556	DNA/MuDR	No	Yes
AT4TE12105	Chr4	2584752	2584900	DNA/MuDR	No	No
AT4TE12170	Chr4	2596879	2597002	LINE/L1	Yes	Yes
AT4TE12175	Chr4	2597003	2602175	LTR/Copia	Yes	Yes
AT4TE12355	Chr4	2643338	2648818	LTR/Copia	Yes	Yes
AT4TE12615	Chr4	2697075	2714156	DNA/MuDR	Yes	Yes
AT4TE12760	Chr4	2735506	2735725	DNA/En-Spm	No	Yes
AT4TE13035	Chr4	2786670	2788434	DNA/En-Spm	Yes	Yes
AT4TE13070	Chr4	2790374	2792042	DNA/HAT	Yes	Yes
AT4TE13150	Chr4	2802626	2803778	DNA/MuDR	No	Yes
AT4TE13250	Chr4	2822645	2824348	DNA/MuDR	No	Yes
AT4TE13280	Chr4	2828374	2829348	RC/Helitron	Yes	Yes
AT4TE13290	Chr4	2829412	2833242	LTR/Gypsy	Yes	Yes
AT4TE13310	Chr4	2833359	2834341	LTR/Gypsy	Yes	Yes
AT4TE13315	Chr4	2834345	2839569	LTR/Gypsy	Yes	Yes
AT4TE13450	Chr4	2867757	2875954	LTR/Gypsy	Yes	Yes
AT4TE13485	Chr4	2886333	2888605	LTR/Gypsy	Yes	Yes
AT4TE13490	Chr4	2888606	2890101	LTR/Gypsy	Yes	Yes
AT4TE13505	Chr4	2890381	2899567	LTR/Gypsy	Yes	Yes
AT4TE13555	Chr4	2910713	2916492	LTR/Gypsy	Yes	Yes
AT4TE13565	Chr4	2916493	2919198	LTR/Gypsy	Yes	Yes
AT4TE13975	Chr4	2996027	2998434	LTR/Gypsy	Yes	Yes
AT4TE13980	Chr4	2998435	3000865	LTR/Gypsy	Yes	Yes
AT4TE13985	Chr4	3001178	3001566	LTR/Gypsy	Yes	No
AT4TE13990	Chr4	3003291	3004460	LTR/Gypsy	Yes	Yes
AT4TE14035	Chr4	3013166	3024926	LTR/Gypsy	Yes	Yes
AT4TE14085	Chr4	3036266	3038486	DNA/En-Spm	Yes	Yes
AT4TE14130	Chr4	3047814	3051355	LTR/Gypsy	Yes	Yes
AT4TE14135	Chr4	3051356	3053047	LTR/Gypsy	Yes	Yes
AT4TE14240	Chr4	3076991	3078446	LTR/Gypsy	Yes	Yes
AT4TE14245	Chr4	3078447	3083897	LTR/Gypsy	Yes	Yes
AT4TE14410	Chr4	3125275	3129084	LTR/Gypsy	Yes	Yes
AT4TE14445	Chr4	3133734	3138654	LTR/Gypsy	Yes	Yes
AT4TE14460	Chr4	3140180	3142994	LINE/L1	Yes	Yes
AT4TE14495	Chr4	3151454	3151916	RC/Helitron	Yes	Yes
AT4TE14500	Chr4	3151917	3156470	LTR/Gypsy	Yes	Yes
AT4TE14520	Chr4	3159537	3170984	DNA/MuDR	Yes	Yes
AT4TE14990	Chr4	3263245	3265514	LTR/Gypsy	Yes	Yes
AT4TE15005	Chr4	3266373	3288504	LTR/Gypsy	Yes	Yes
AT4TE15115	Chr4	3306171	3306491	Unassigned	Yes	No
AT4TE15130	Chr4	3310189	3314830	LTR/Gypsy	Yes	Yes
AT4TE15190	Chr4	3326929	3328131	LTR/Gypsy	Yes	Yes
AT4TE15195	Chr4	3328135	3330397	DNA/En-Spm	Yes	Yes
AT4TE15365	Chr4	3364998	3369465	LTR/Gypsy	Yes	Yes
AT4TE15400	Chr4	3374813	3376091	LTR/Gypsy	Yes	Yes
AT4TE15405	Chr4	3376092	3378542	LTR/Gypsy	Yes	No
AT4TE15410	Chr4	3378543	3378719	LTR/Gypsy	Yes	No
AT4TE15415	Chr4	3379164	3379352	LTR/Gypsy	Yes	Yes
AT4TE15420	Chr4	3379353	3392103	LTR/Gypsy	Yes	Yes
AT4TE15555	Chr4	3416877	3417394	LTR/Gypsy	Yes	Yes
AT4TE15565	Chr4	3418250	3423025	DNA/MuDR	Yes	Yes
AT4TE15570	Chr4	3423033	3427370	DNA/MuDR	Yes	Yes
AT4TE15580	Chr4	3430418	3431700	DNA/MuDR	Yes	Yes
AT4TE15585	Chr4	3431701	3443038	LTR/Gypsy	Yes	Yes
AT4TE15615	Chr4	3443381	3449415	DNA/MuDR	Yes	Yes
AT4TE15685	Chr4	3472403	3481431	DNA/En-Spm	Yes	Yes
AT4TE15750	Chr4	3484489	3490411	LTR/Gypsy	Yes	Yes
AT4TE15785	Chr4	3490412	3491401	LTR/Gypsy	Yes	Yes
AT4TE15800	Chr4	3491952	3494229	LTR/Gypsy	Yes	Yes
AT4TE15805	Chr4	3494230	3498042	LTR/Gypsy	Yes	Yes
AT4TE15810	Chr4	3498043	3499665	LTR/Gypsy	Yes	Yes
AT4TE15840	Chr4	3507989	3509559	LTR/Gypsy	Yes	Yes
AT4TE15845	Chr4	3509560	3511377	DNA/HAT	Yes	Yes
AT4TE15870	Chr4	3519593	3519815	DNA/En-Spm	Yes	Yes
AT4TE15875	Chr4	3519816	3521461	DNA/En-Spm	Yes	Yes
AT4TE15890	Chr4	3525670	3530360	DNA/MuDR	Yes	Yes
AT4TE15940	Chr4	3537210	3537290	LTR/Gypsy	Yes	No
AT4TE15955	Chr4	3555700	3560084	DNA/MuDR	Yes	Yes
AT4TE15970	Chr4	3562390	3565813	LTR/Gypsy	Yes	Yes
AT4TE15990	Chr4	3567223	3571075	LTR/Gypsy	Yes	Yes
AT4TE16060	Chr4	3585078	3590343	LTR/Gypsy	Yes	Yes
AT4TE16150	Chr4	3615645	3621063	LTR/Gypsy	Yes	Yes
AT4TE16165	Chr4	3621332	3629520	LTR/Gypsy	Yes	Yes
AT4TE16175	Chr4	3629713	3630127	LTR/Gypsy	Yes	Yes
AT4TE16270	Chr4	3656055	3656656	LTR/Gypsy	Yes	Yes
AT4TE16395	Chr4	3693380	3697524	LTR/Gypsy	Yes	Yes
AT4TE16500	Chr4	3726866	3728623	DNA/HAT	Yes	Yes
AT4TE16510	Chr4	3728650	3728865	DNA/HAT	Yes	Yes
AT4TE16540	Chr4	3733623	3734377	LTR/Gypsy	Yes	No
AT4TE16560	Chr4	3734616	3736025	LTR/Gypsy	Yes	Yes
AT4TE16565	Chr4	3736029	3742064	LTR/Gypsy	Yes	Yes
AT4TE16570	Chr4	3742065	3750029	LTR/Gypsy	Yes	Yes
AT4TE16575	Chr4	3750030	3754223	LTR/Gypsy	Yes	Yes
AT4TE16710	Chr4	3775541	3784013	DNA/MuDR	Yes	Yes
AT4TE16725	Chr4	3784416	3794425	LTR/Gypsy	Yes	Yes
AT4TE16745	Chr4	3795839	3799542	LINE/L1	Yes	Yes
AT4TE16750	Chr4	3799559	3800044	LTR/Gypsy	Yes	Yes
AT4TE16845	Chr4	3819886	3827853	DNA/En-Spm	Yes	Yes
AT4TE16900	Chr4	3838638	3843995	LTR/Gypsy	Yes	Yes
AT4TE16910	Chr4	3844628	3852229	LTR/Gypsy	No	Yes
AT4TE16925	Chr4	3858619	3860582	LTR/Gypsy	Yes	No
AT4TE16945	Chr4	3864859	3877300	LTR/Gypsy	Yes	Yes
AT4TE16980	Chr4	3883203	3885982	LTR/Gypsy	Yes	Yes
AT4TE16990	Chr4	3886418	3893274	DNA/MuDR	Yes	Yes
AT4TE17100	Chr4	3911077	3913861	LTR/Copia	Yes	Yes
AT4TE17110	Chr4	3914191	3915199	LTR/Copia	Yes	Yes
AT4TE17115	Chr4	3915210	3916822	LTR/Gypsy	Yes	Yes
AT4TE17145	Chr4	3924738	3926515	LTR/Gypsy	Yes	Yes
AT4TE17150	Chr4	3926810	3929220	LTR/Gypsy	Yes	Yes
AT4TE17185	Chr4	3937587	3939103	DNA/En-Spm	Yes	Yes
AT4TE17205	Chr4	3945017	3950541	DNA/En-Spm	Yes	Yes
AT4TE17240	Chr4	3957022	3965575	LTR/Gypsy	Yes	Yes
AT4TE17360	Chr4	3987766	3997945	LTR/Gypsy	Yes	Yes
AT4TE17480	Chr4	4025214	4028757	LTR/Gypsy	Yes	Yes
AT4TE17500	Chr4	4029781	4033921	LTR/Gypsy	Yes	Yes
AT4TE17505	Chr4	4033922	4035339	LTR/Gypsy	Yes	Yes
AT4TE17660	Chr4	4077191	4081134	RC/Helitron	No	Yes
AT4TE17970	Chr4	4145557	4155602	RC/Helitron	Yes	Yes
AT4TE18010	Chr4	4155603	4158054	LTR/Gypsy	Yes	Yes
AT4TE18015	Chr4	4158055	4162124	LTR/Gypsy	Yes	Yes
AT4TE18050	Chr4	4172297	4175930	LTR/Gypsy	Yes	No
AT4TE18060	Chr4	4176306	4180902	LTR/Gypsy	Yes	Yes
AT4TE18065	Chr4	4180903	4186072	LTR/Gypsy	Yes	Yes
AT4TE18270	Chr4	4255322	4261201	LTR/Gypsy	Yes	Yes
AT4TE18310	Chr4	4264803	4269497	DNA/MuDR	Yes	Yes
AT4TE18315	Chr4	4269500	4279994	LTR/Gypsy	Yes	Yes
AT4TE18320	Chr4	4279997	4281711	LTR/Gypsy	Yes	Yes
AT4TE18330	Chr4	4281762	4288696	LTR/Gypsy	Yes	Yes
AT4TE18365	Chr4	4297734	4306264	LTR/Gypsy	Yes	Yes
AT4TE18435	Chr4	4320822	4333493	DNA/En-Spm	Yes	Yes
AT4TE18470	Chr4	4335932	4345859	DNA/MuDR	Yes	Yes
AT4TE18485	Chr4	4347796	4352258	LTR/Gypsy	Yes	Yes
AT4TE18500	Chr4	4356088	4373281	LTR/Gypsy	Yes	Yes
AT4TE18595	Chr4	4380440	4381896	LTR/Gypsy	Yes	Yes
AT4TE18610	Chr4	4385361	4388910	LTR/Gypsy	Yes	Yes
AT4TE18615	Chr4	4389283	4390340	LTR/Gypsy	Yes	Yes
AT4TE18625	Chr4	4390435	4390976	LTR/Gypsy	Yes	Yes
AT4TE18630	Chr4	4390977	4393232	LTR/Gypsy	Yes	Yes
AT4TE18635	Chr4	4393233	4394249	LTR/Gypsy	Yes	Yes
AT4TE18640	Chr4	4394250	4399345	DNA/MuDR	Yes	Yes
AT4TE18645	Chr4	4399486	4401020	LTR/Copia	Yes	Yes
AT4TE18650	Chr4	4401024	4402351	LTR/Gypsy	Yes	Yes
AT4TE18665	Chr4	4402811	4403537	LTR/Gypsy	Yes	Yes
AT4TE18695	Chr4	4407852	4410665	LTR/Gypsy	Yes	Yes
AT4TE18700	Chr4	4410666	4414369	LTR/Gypsy	Yes	Yes
AT4TE18705	Chr4	4414370	4416095	LTR/Gypsy	Yes	Yes
AT4TE18715	Chr4	4416096	4416803	LTR/Gypsy	Yes	Yes
AT4TE18720	Chr4	4416804	4422012	LTR/Gypsy	Yes	Yes
AT4TE18740	Chr4	4425022	4428521	LTR/Gypsy	Yes	Yes
AT4TE18745	Chr4	4428522	4429909	LTR/Gypsy	Yes	Yes
AT4TE18755	Chr4	4429976	4436782	LTR/Gypsy	Yes	Yes
AT4TE18775	Chr4	4436795	4441944	LTR/Gypsy	Yes	Yes
AT4TE18785	Chr4	4442034	4444300	LTR/Gypsy	Yes	Yes
AT4TE18790	Chr4	4444418	4445033	LTR/Gypsy	Yes	Yes
AT4TE19025	Chr4	4514682	4517207	LTR/Gypsy	Yes	Yes
AT4TE19030	Chr4	4517208	4526924	LTR/Gypsy	Yes	Yes
AT4TE19040	Chr4	4526937	4532034	LTR/Gypsy	Yes	Yes
AT4TE19050	Chr4	4532243	4534148	LTR/Gypsy	Yes	Yes
AT4TE19055	Chr4	4534149	4537295	LTR/Gypsy	Yes	Yes
AT4TE19135	Chr4	4551533	4570003	DNA/En-Spm	Yes	Yes
AT4TE19430	Chr4	4621104	4621188	RC/Helitron	No	Yes
AT4TE19470	Chr4	4628762	4633895	LTR/Copia	Yes	Yes
AT4TE19830	Chr4	4722731	4729735	LTR/Gypsy	Yes	Yes
AT4TE19850	Chr4	4738310	4742481	LTR/Gypsy	Yes	Yes
AT4TE19905	Chr4	4757326	4761469	LTR/Gypsy	Yes	Yes
AT4TE19910	Chr4	4761470	4768681	LTR/Gypsy	Yes	Yes
AT4TE20065	Chr4	4809528	4809552	DNA/MuDR	No	Yes
AT4TE20075	Chr4	4809779	4821017	DNA/MuDR	Yes	Yes
AT4TE20120	Chr4	4830280	4836765	DNA/En-Spm	Yes	Yes
AT4TE20125	Chr4	4836766	4838847	DNA/En-Spm	Yes	Yes
AT4TE20205	Chr4	4852741	4857277	LTR/Gypsy	Yes	Yes
AT4TE20245	Chr4	4864082	4865631	LTR/Gypsy	Yes	Yes
AT4TE20385	Chr4	4891843	4892018	LTR/Gypsy	Yes	No
AT4TE20535	Chr4	4924243	4931834	DNA/En-Spm	Yes	Yes
AT4TE20745	Chr4	4958195	4969597	LTR/Gypsy	Yes	Yes
AT4TE20800	Chr4	4980246	4984203	DNA/En-Spm	Yes	Yes
AT4TE20815	Chr4	4985665	4989222	DNA/En-Spm	Yes	Yes
AT4TE20945	Chr4	5013681	5016267	LTR/Gypsy	Yes	Yes
AT4TE20950	Chr4	5016268	5017502	LTR/Gypsy	Yes	Yes
AT4TE21160	Chr4	5096804	5098792	LTR/Gypsy	Yes	Yes
AT4TE21170	Chr4	5099261	5102646	LTR/Gypsy	Yes	Yes
AT4TE21180	Chr4	5102687	5103112	LTR/Gypsy	Yes	Yes
AT4TE21190	Chr4	5103209	5104725	LTR/Gypsy	Yes	Yes
AT4TE21200	Chr4	5104930	5109992	LTR/Gypsy	Yes	Yes
AT4TE21295	Chr4	5127101	5135152	LTR/Gypsy	Yes	Yes
AT4TE21505	Chr4	5175999	5176243	DNA/Harbinger	No	Yes
AT4TE21520	Chr4	5176312	5178428	DNA/MuDR	No	No
AT4TE21540	Chr4	5178929	5180759	LTR/Gypsy	Yes	Yes
AT4TE21670	Chr4	5200456	5202850	DNA/MuDR	Yes	Yes
AT4TE21695	Chr4	5204469	5210326	LINE/L1	Yes	Yes
AT4TE22095	Chr4	5303773	5309049	LTR/Copia	Yes	Yes
AT4TE22280	Chr4	5347460	5347926	DNA/MuDR	Yes	Yes
AT4TE22570	Chr4	5398802	5402984	LTR/Gypsy	Yes	Yes
AT4TE22955	Chr4	5480595	5481908	DNA/En-Spm	Yes	Yes
AT4TE22970	Chr4	5485146	5494752	DNA/MuDR	Yes	Yes
AT4TE23125	Chr4	5520207	5536230	DNA/MuDR	Yes	Yes
AT4TE23195	Chr4	5543061	5544704	DNA/MuDR	Yes	Yes
AT4TE23200	Chr4	5544705	5544861	DNA/MuDR	No	Yes
AT4TE23345	Chr4	5567794	5575599	DNA/MuDR	Yes	Yes
AT4TE23410	Chr4	5581567	5586563	LTR/Gypsy	Yes	Yes
AT4TE23460	Chr4	5600278	5600519	RC/Helitron	No	No
AT4TE23645	Chr4	5644443	5645105	LINE/L1	No	Yes
AT4TE23825	Chr4	5683901	5697847	DNA/MuDR	Yes	Yes
AT4TE24910	Chr4	5914039	5916986	LTR/Copia	Yes	Yes
AT4TE25065	Chr4	5952037	5961596	DNA/MuDR	Yes	Yes
AT4TE25200	Chr4	5987004	5991976	LTR/Copia	Yes	Yes
AT4TE25590	Chr4	6067397	6072635	LTR/Copia	Yes	Yes
AT4TE25865	Chr4	6126851	6132074	LINE/L1	Yes	Yes
AT4TE28745	Chr4	6700485	6701134	DNA/MuDR	No	Yes
AT4TE28870	Chr4	6723347	6728790	LTR/Copia	Yes	Yes
AT4TE29285	Chr4	6811671	6811903	LTR/Gypsy	No	Yes
AT4TE29830	Chr4	6914662	6919511	LTR/Copia	Yes	Yes
AT4TE32060	Chr4	7359463	7364607	LTR/Copia	Yes	No
AT4TE32185	Chr4	7389649	7391071	SINE	Yes	Yes
AT4TE36845	Chr4	8313636	8319046	LTR/Copia	Yes	Yes
AT4TE37230	Chr4	8393675	8394263	RC/Helitron	No	No
AT4TE39340	Chr4	8804440	8804803	DNA/MuDR	No	No
AT4TE40115	Chr4	8959623	8959840	DNA/En-Spm	No	Yes
AT4TE44080	Chr4	9732598	9737733	LTR/Copia	Yes	Yes
AT4TE44390	Chr4	9795644	9797434	DNA/HAT	Yes	Yes
AT4TE45190	Chr4	9954151	9958038	DNA/MuDR	Yes	Yes
AT4TE46305	Chr4	10171927	10174176	Unassigned	Yes	Yes
AT4TE46310	Chr4	10174379	10175159	DNA/MuDR	Yes	Yes
AT4TE47620	Chr4	10427156	10427334	RathE1_cons	No	No
AT4TE48230	Chr4	10546507	10553980	DNA/MuDR	Yes	Yes
AT4TE50435	Chr4	10992996	10998058	LTR/Copia	Yes	Yes
AT4TE52315	Chr4	11363560	11368654	LTR/Copia	Yes	Yes
AT4TE53965	Chr4	11676468	11681340	LTR/Copia	Yes	Yes
AT4TE54700	Chr4	11820547	11823366	LTR/Gypsy	Yes	No
AT4TE54750	Chr4	11834129	11838651	DNA/Harbinger	Yes	Yes
AT4TE56270	Chr4	12129314	12131466	LTR/Copia	No	Yes
AT4TE64180	Chr4	13624768	13632048	LTR/Copia	Yes	Yes
AT4TE67455	Chr4	14249996	14250994	DNA/MuDR	No	Yes
AT4TE67560	Chr4	14280183	14288304	DNA/MuDR	Yes	Yes
AT4TE90020	Chr4	18553992	18554390	DNA/En-Spm	No	No
AT5TE00750	Chr5	216736	217357	RC/Helitron	No	No
AT5TE08220	Chr5	2257475	2262962	Unassigned	Yes	Yes
AT5TE08870	Chr5	2441253	2443637	LTR/Copia	Yes	Yes
AT5TE14165	Chr5	3904621	3909856	LTR/Gypsy	Yes	Yes
AT5TE15640	Chr5	4323653	4325097	LINE/L1	Yes	No
AT5TE18465	Chr5	5111927	5112295	DNA/En-Spm	Yes	Yes
AT5TE18470	Chr5	5112921	5113135	DNA/MuDR	Yes	Yes
AT5TE18475	Chr5	5113978	5114330	DNA/MuDR	Yes	Yes
AT5TE18885	Chr5	5217640	5218293	DNA/MuDR	Yes	Yes
AT5TE18895	Chr5	5218900	5220422	DNA/MuDR	Yes	Yes
AT5TE20395	Chr5	5629978	5635310	LTR/Copia	No	No
AT5TE22990	Chr5	6348990	6351608	DNA/En-Spm	Yes	Yes
AT5TE23285	Chr5	6433631	6438777	LTR/Copia	Yes	Yes
AT5TE25460	Chr5	7027973	7037665	DNA/MuDR	Yes	Yes
AT5TE25535	Chr5	7056105	7057389	RC/Helitron	No	Yes
AT5TE26790	Chr5	7412816	7413020	DNA/MuDR	No	Yes
AT5TE26805	Chr5	7414525	7415085	DNA/MuDR	Yes	Yes
AT5TE26810	Chr5	7415658	7416084	DNA/MuDR	Yes	Yes
AT5TE31020	Chr5	8571574	8577832	LINE/L1	Yes	Yes
AT5TE32880	Chr5	9092669	9094772	DNA/HAT	Yes	Yes
AT5TE32885	Chr5	9095311	9095497	RathE1_cons	No	No
AT5TE33235	Chr5	9181650	9189417	LTR/Gypsy	Yes	Yes
AT5TE33315	Chr5	9211109	9218667	LTR/Gypsy	No	Yes
AT5TE33455	Chr5	9249018	9253968	DNA/MuDR	Yes	Yes
AT5TE34730	Chr5	9561935	9571088	DNA/MuDR	Yes	Yes
AT5TE35230	Chr5	9707753	9708848	DNA/MuDR	Yes	Yes
AT5TE35265	Chr5	9710860	9712773	DNA/MuDR	Yes	Yes
AT5TE35950	Chr5	9871829	9872479	RC/Helitron	No	Yes
AT5TE36040	Chr5	9890101	9898036	LTR/Gypsy	Yes	Yes
AT5TE36140	Chr5	9921543	9922445	DNA/MuDR	Yes	Yes
AT5TE36155	Chr5	9927059	9927342	LINE/L1	Yes	Yes
AT5TE36160	Chr5	9928082	9929673	LINE/L1	Yes	Yes
AT5TE36230	Chr5	9949205	9954436	LTR/Copia	Yes	Yes
AT5TE36235	Chr5	9956859	9957640	Unassigned	No	Yes
AT5TE36330	Chr5	9979368	9981876	LTR/Copia	Yes	Yes
AT5TE36335	Chr5	9981877	9983228	LTR/Copia	Yes	Yes
AT5TE36610	Chr5	10049634	10050104	RC/Helitron	Yes	No
AT5TE36615	Chr5	10050504	10050546	LINE/L1	Yes	Yes
AT5TE36620	Chr5	10050547	10056385	LINE/L1	Yes	Yes
AT5TE36720	Chr5	10075976	10081432	DNA/En-Spm	No	No
AT5TE36805	Chr5	10094885	10096910	LINE/L1	Yes	Yes
AT5TE36825	Chr5	10102615	10115706	LTR/Gypsy	Yes	Yes
AT5TE36845	Chr5	10116038	10116788	LINE/L1	Yes	Yes
AT5TE36855	Chr5	10117073	10118962	DNA/HAT	No	No
AT5TE36940	Chr5	10139892	10146964	DNA/En-Spm	Yes	Yes
AT5TE36945	Chr5	10146965	10148456	DNA/En-Spm	Yes	Yes
AT5TE37075	Chr5	10179483	10179983	DNA/MuDR	No	Yes
AT5TE37085	Chr5	10180010	10183037	DNA/MuDR	No	Yes
AT5TE37175	Chr5	10201409	10201573	DNA/MuDR	Yes	Yes
AT5TE37180	Chr5	10203660	10204189	DNA/MuDR	Yes	Yes
AT5TE37185	Chr5	10205372	10205453	DNA/MuDR	No	Yes
AT5TE37800	Chr5	10350376	10356320	LINE/L1	Yes	Yes
AT5TE37965	Chr5	10398777	10400370	DNA/En-Spm	Yes	Yes
AT5TE38020	Chr5	10420238	10420487	DNA/Harbinger	No	No
AT5TE38070	Chr5	10432877	10446801	DNA/MuDR	Yes	No
AT5TE38215	Chr5	10480207	10480405	RathE1_cons	No	No
AT5TE38280	Chr5	10498551	10498656	LINE/L1	Yes	Yes
AT5TE38285	Chr5	10498657	10501396	LINE/L1	Yes	Yes
AT5TE38320	Chr5	10508205	10508797	DNA/En-Spm	No	Yes
AT5TE38340	Chr5	10514719	10523407	DNA/En-Spm	Yes	Yes
AT5TE38495	Chr5	10547747	10553606	LINE/L1	Yes	Yes
AT5TE38545	Chr5	10562004	10562479	LINE/L1	No	Yes
AT5TE38615	Chr5	10574237	10578677	DNA/MuDR	Yes	Yes
AT5TE38625	Chr5	10581547	10582595	LTR/Gypsy	Yes	Yes
AT5TE38635	Chr5	10582666	10586640	LTR/Gypsy	Yes	Yes
AT5TE38640	Chr5	10586819	10587541	LTR/Gypsy	Yes	Yes
AT5TE38645	Chr5	10587542	10588998	LTR/Gypsy	Yes	Yes
AT5TE38650	Chr5	10588999	10596453	LTR/Gypsy	Yes	Yes
AT5TE38675	Chr5	10597329	10608553	DNA/MuDR	Yes	Yes
AT5TE39045	Chr5	10725637	10728091	LTR/Gypsy	Yes	Yes
AT5TE39050	Chr5	10728092	10730056	LTR/Gypsy	Yes	Yes
AT5TE39055	Chr5	10730324	10730417	LTR/Gypsy	Yes	Yes
AT5TE39060	Chr5	10730418	10731974	LTR/Gypsy	Yes	Yes
AT5TE39085	Chr5	10737021	10738756	LTR/Gypsy	Yes	Yes
AT5TE39090	Chr5	10738786	10740791	LTR/Gypsy	Yes	Yes
AT5TE39100	Chr5	10741016	10742725	LTR/Gypsy	Yes	Yes
AT5TE39105	Chr5	10742732	10746122	LTR/Gypsy	Yes	Yes
AT5TE39170	Chr5	10764243	10772503	LTR/Gypsy	Yes	Yes
AT5TE39230	Chr5	10785803	10790577	DNA/MuDR	Yes	Yes
AT5TE39245	Chr5	10790925	10794418	DNA/MuDR	Yes	Yes
AT5TE39275	Chr5	10802072	10802878	LINE/L1	Yes	Yes
AT5TE39315	Chr5	10816631	10820541	DNA/En-Spm	Yes	No
AT5TE39345	Chr5	10824560	10825088	DNA/MuDR	Yes	Yes
AT5TE39350	Chr5	10826585	10827796	DNA/MuDR	Yes	No
AT5TE39420	Chr5	10844359	10845713	DNA/MuDR	Yes	Yes
AT5TE39425	Chr5	10846170	10853863	DNA/En-Spm	Yes	Yes
AT5TE39485	Chr5	10869381	10873247	LTR/Gypsy	Yes	Yes
AT5TE39550	Chr5	10884785	10892304	LTR/Gypsy	Yes	Yes
AT5TE39630	Chr5	10901851	10903017	DNA/Harbinger	No	Yes
AT5TE39830	Chr5	10945834	10954123	DNA/En-Spm	Yes	Yes
AT5TE39850	Chr5	10958669	10958894	LTR/Gypsy	Yes	No
AT5TE40000	Chr5	11001026	11018940	DNA/MuDR	Yes	Yes
AT5TE40100	Chr5	11042770	11051123	LTR/Gypsy	Yes	Yes
AT5TE40105	Chr5	11051124	11053046	LTR/Gypsy	Yes	Yes
AT5TE40110	Chr5	11053047	11055038	LTR/Gypsy	Yes	No
AT5TE40175	Chr5	11076521	11078225	LTR/Gypsy	Yes	Yes
AT5TE40180	Chr5	11078226	11081724	LTR/Gypsy	Yes	Yes
AT5TE40190	Chr5	11081827	11083547	LTR/Gypsy	Yes	Yes
AT5TE40195	Chr5	11083548	11086024	LTR/Gypsy	Yes	Yes
AT5TE40275	Chr5	11107583	11111508	LTR/Gypsy	Yes	Yes
AT5TE40295	Chr5	11117071	11123140	DNA/En-Spm	Yes	Yes
AT5TE40385	Chr5	11152099	11157292	LTR/Gypsy	Yes	Yes
AT5TE40390	Chr5	11157293	11157695	LTR/Gypsy	Yes	Yes
AT5TE40425	Chr5	11170950	11175204	DNA/En-Spm	Yes	Yes
AT5TE40475	Chr5	11184835	11185400	DNA	No	No
AT5TE40480	Chr5	11185839	11186404	DNA	No	No
AT5TE40505	Chr5	11192674	11193130	LTR/Gypsy	Yes	Yes
AT5TE40510	Chr5	11194168	11194435	LTR/Gypsy	Yes	Yes
AT5TE40530	Chr5	11198435	11202846	LTR/Gypsy	Yes	Yes
AT5TE40565	Chr5	11211365	11213107	DNA/En-Spm	Yes	Yes
AT5TE40575	Chr5	11213190	11218091	LTR/Gypsy	Yes	Yes
AT5TE40580	Chr5	11218403	11222907	DNA/En-Spm	Yes	Yes
AT5TE40835	Chr5	11271968	11273635	DNA/MuDR	Yes	Yes
AT5TE40840	Chr5	11273636	11274796	DNA/MuDR	Yes	Yes
AT5TE41070	Chr5	11320501	11331866	LTR/Gypsy	Yes	Yes
AT5TE41090	Chr5	11333644	11337086	LTR/Gypsy	Yes	Yes
AT5TE41095	Chr5	11337088	11339190	LTR/Gypsy	Yes	Yes
AT5TE41105	Chr5	11339333	11345338	LTR/Gypsy	Yes	Yes
AT5TE41110	Chr5	11345339	11352731	LTR/Gypsy	Yes	Yes
AT5TE41135	Chr5	11358043	11365134	LTR/Gypsy	Yes	Yes
AT5TE41140	Chr5	11365178	11368139	LTR/Gypsy	Yes	Yes
AT5TE41180	Chr5	11374926	11378024	LTR/Gypsy	Yes	Yes
AT5TE41315	Chr5	11417297	11418505	LTR/Copia	Yes	Yes
AT5TE41320	Chr5	11418506	11421081	LTR/Copia	Yes	No
AT5TE41325	Chr5	11421082	11424608	LTR/Gypsy	Yes	Yes
AT5TE41345	Chr5	11424674	11428610	LTR/Gypsy	Yes	Yes
AT5TE41355	Chr5	11428657	11437942	LTR/Gypsy	Yes	Yes
AT5TE41395	Chr5	11441661	11452121	RC/Helitron	Yes	Yes
AT5TE41415	Chr5	11453630	11454991	DNA/En-Spm	Yes	Yes
AT5TE41420	Chr5	11454992	11460346	DNA/En-Spm	Yes	Yes
AT5TE41425	Chr5	11460347	11462097	LTR/Gypsy	Yes	Yes
AT5TE41550	Chr5	11488424	11489630	LTR/Gypsy	Yes	Yes
AT5TE41555	Chr5	11489633	11490402	LTR/Gypsy	Yes	No
AT5TE41600	Chr5	11498484	11500014	DNA/En-Spm	Yes	Yes
AT5TE41615	Chr5	11503489	11512862	LTR/Gypsy	Yes	No
AT5TE41770	Chr5	11550068	11550437	DNA/En-Spm	No	Yes
AT5TE41775	Chr5	11551237	11551607	DNA/En-Spm	No	No
AT5TE41780	Chr5	11552158	11552664	DNA/En-Spm	No	Yes
AT5TE41795	Chr5	11555596	11562653	DNA/En-Spm	Yes	Yes
AT5TE41835	Chr5	11567762	11574948	LTR/Gypsy	Yes	Yes
AT5TE41855	Chr5	11576258	11577102	LTR/Gypsy	Yes	Yes
AT5TE41870	Chr5	11587292	11592676	DNA/En-Spm	Yes	Yes
AT5TE42010	Chr5	11641247	11643340	DNA/En-Spm	Yes	Yes
AT5TE42015	Chr5	11643341	11651273	LTR/Gypsy	Yes	Yes
AT5TE42030	Chr5	11656595	11659196	LTR/Gypsy	Yes	Yes
AT5TE42035	Chr5	11659235	11659758	LTR/Gypsy	Yes	Yes
AT5TE42135	Chr5	11686006	11697352	LTR/Gypsy	Yes	Yes
AT5TE42190	Chr5	11711929	11723225	LTR/Gypsy	Yes	Yes
AT5TE42250	Chr5	11740194	11740404	DNA/En-Spm	Yes	Yes
AT5TE42255	Chr5	11740405	11741108	DNA/En-Spm	Yes	Yes
AT5TE42260	Chr5	11741589	11742798	LTR/Gypsy	Yes	Yes
AT5TE42265	Chr5	11742799	11753141	LTR/Gypsy	Yes	Yes
AT5TE42320	Chr5	11763872	11765766	LTR/Gypsy	Yes	Yes
AT5TE42330	Chr5	11765968	11771880	LTR/Gypsy	Yes	Yes
AT5TE42335	Chr5	11771883	11776713	LTR/Gypsy	Yes	Yes
AT5TE42345	Chr5	11776774	11777536	LTR/Gypsy	Yes	Yes
AT5TE42355	Chr5	11777537	11782793	LTR/Gypsy	Yes	Yes
AT5TE42435	Chr5	11808470	11810264	LTR/Gypsy	Yes	Yes
AT5TE42440	Chr5	11810265	11821593	LTR/Gypsy	Yes	Yes
AT5TE42470	Chr5	11830762	11851813	LTR/Gypsy	Yes	Yes
AT5TE42660	Chr5	11903701	11909743	LTR/Gypsy	Yes	Yes
AT5TE42665	Chr5	11909744	11912581	LTR/Gypsy	Yes	Yes
AT5TE42670	Chr5	11912582	11915221	LTR/Gypsy	Yes	Yes
AT5TE42680	Chr5	11916702	11928105	LTR/Gypsy	Yes	Yes
AT5TE42850	Chr5	11980611	11983005	LTR/Gypsy	Yes	Yes
AT5TE42855	Chr5	11983006	11991317	LTR/Gypsy	Yes	Yes
AT5TE42860	Chr5	11991361	11994428	LTR/Gypsy	Yes	Yes
AT5TE42865	Chr5	11994430	12000095	LTR/Gypsy	Yes	Yes
AT5TE42880	Chr5	12000276	12003978	LTR/Gypsy	Yes	Yes
AT5TE42900	Chr5	12007211	12018604	LTR/Gypsy	Yes	Yes
AT5TE42910	Chr5	12018664	12020726	LTR/Gypsy	Yes	Yes
AT5TE42920	Chr5	12020978	12021340	LTR/Gypsy	Yes	Yes
AT5TE42925	Chr5	12021341	12022590	LTR/Gypsy	Yes	Yes
AT5TE42940	Chr5	12022852	12024877	LTR/Gypsy	Yes	Yes
AT5TE42965	Chr5	12029290	12035478	LTR/Gypsy	Yes	Yes
AT5TE42975	Chr5	12035557	12043305	LTR/Gypsy	Yes	Yes
AT5TE42985	Chr5	12048552	12050505	LTR/Gypsy	Yes	Yes
AT5TE43045	Chr5	12066472	12069079	LTR/Gypsy	Yes	Yes
AT5TE43060	Chr5	12069820	12071485	LTR/Gypsy	Yes	Yes
AT5TE43070	Chr5	12071524	12072625	LTR/Gypsy	Yes	Yes
AT5TE43075	Chr5	12072630	12073934	LTR/Gypsy	Yes	Yes
AT5TE43080	Chr5	12073935	12074638	LTR/Gypsy	Yes	Yes
AT5TE43190	Chr5	12099737	12112785	LTR/Gypsy	Yes	Yes
AT5TE43240	Chr5	12124644	12128903	LTR/Gypsy	Yes	Yes
AT5TE43255	Chr5	12128971	12138053	LTR/Gypsy	Yes	Yes
AT5TE43275	Chr5	12151734	12160420	LTR/Gypsy	Yes	Yes
AT5TE43300	Chr5	12160421	12164392	LTR/Gypsy	Yes	Yes
AT5TE43310	Chr5	12164845	12165094	LTR/Gypsy	Yes	Yes
AT5TE43325	Chr5	12170406	12176175	DNA/En-Spm	Yes	Yes
AT5TE43360	Chr5	12188881	12194390	LTR/Gypsy	Yes	No
AT5TE43375	Chr5	12196840	12198861	LTR/Gypsy	Yes	Yes
AT5TE43400	Chr5	12210585	12214142	LTR/Gypsy	Yes	Yes
AT5TE43435	Chr5	12225103	12227283	LTR/Gypsy	Yes	Yes
AT5TE43450	Chr5	12227328	12238088	LTR/Gypsy	Yes	Yes
AT5TE43485	Chr5	12238101	12239751	LTR/Gypsy	Yes	Yes
AT5TE43490	Chr5	12239763	12242374	LTR/Gypsy	Yes	Yes
AT5TE43575	Chr5	12266636	12268092	LINE/L1	Yes	Yes
AT5TE43615	Chr5	12278854	12282183	LTR/Gypsy	Yes	Yes
AT5TE43625	Chr5	12282237	12283801	LTR/Gypsy	Yes	Yes
AT5TE43630	Chr5	12283802	12283860	LTR/Gypsy	Yes	Yes
AT5TE43635	Chr5	12284201	12284432	LTR/Gypsy	Yes	Yes
AT5TE43660	Chr5	12287788	12289068	LTR/Gypsy	Yes	Yes
AT5TE43705	Chr5	12307822	12315770	RC/Helitron	Yes	Yes
AT5TE43730	Chr5	12318442	12321622	LTR/Gypsy	Yes	Yes
AT5TE43805	Chr5	12335501	12338654	LTR/Gypsy	Yes	Yes
AT5TE43815	Chr5	12338677	12342939	LTR/Gypsy	Yes	Yes
AT5TE43820	Chr5	12342940	12347386	LTR/Gypsy	Yes	Yes
AT5TE43855	Chr5	12353643	12361416	DNA/En-Spm	Yes	Yes
AT5TE43895	Chr5	12363963	12367495	LTR/Gypsy	Yes	Yes
AT5TE43910	Chr5	12370254	12370846	LTR/Gypsy	Yes	Yes
AT5TE43915	Chr5	12371307	12373510	LTR/Gypsy	Yes	Yes
AT5TE43940	Chr5	12381357	12389681	DNA/En-Spm	Yes	Yes
AT5TE43975	Chr5	12396084	12403525	LTR/Gypsy	Yes	Yes
AT5TE43990	Chr5	12415226	12417563	LTR/Gypsy	Yes	Yes
AT5TE44055	Chr5	12427466	12432153	LTR/Gypsy	Yes	Yes
AT5TE44070	Chr5	12432747	12436388	LTR/Gypsy	Yes	Yes
AT5TE44185	Chr5	12453371	12461667	LTR/Gypsy	Yes	Yes
AT5TE44190	Chr5	12463266	12463779	DNA/En-Spm	Yes	Yes
AT5TE44200	Chr5	12466485	12468918	DNA/MuDR	Yes	Yes
AT5TE44205	Chr5	12468919	12472568	LTR/Gypsy	Yes	Yes
AT5TE44235	Chr5	12476731	12482338	DNA/MuDR	Yes	Yes
AT5TE44280	Chr5	12494366	12494830	DNA/MuDR	Yes	Yes
AT5TE44310	Chr5	12500668	12508922	LTR/Gypsy	Yes	Yes
AT5TE44360	Chr5	12522613	12522638	LTR/Gypsy	Yes	Yes
AT5TE44365	Chr5	12523027	12523239	LTR/Gypsy	Yes	Yes
AT5TE44370	Chr5	12523240	12531276	LTR/Gypsy	Yes	Yes
AT5TE44415	Chr5	12540559	12544395	DNA/Harbinger	Yes	Yes
AT5TE44690	Chr5	12610791	12612002	LTR/Gypsy	Yes	Yes
AT5TE44700	Chr5	12612034	12615235	LTR/Gypsy	Yes	Yes
AT5TE44740	Chr5	12628823	12630499	LTR/Gypsy	Yes	Yes
AT5TE44745	Chr5	12630953	12631091	LTR/Gypsy	Yes	Yes
AT5TE44750	Chr5	12631168	12636386	LTR/Gypsy	Yes	Yes
AT5TE44755	Chr5	12636387	12638279	DNA/MuDR	Yes	Yes
AT5TE44850	Chr5	12664817	12665042	DNA/En-Spm	No	Yes
AT5TE45000	Chr5	12706979	12710657	DNA/En-Spm	Yes	Yes
AT5TE45005	Chr5	12710658	12720096	LTR/Gypsy	Yes	Yes
AT5TE45055	Chr5	12739558	12744145	LTR/Gypsy	Yes	Yes
AT5TE45060	Chr5	12744146	12751391	LTR/Gypsy	Yes	Yes
AT5TE45075	Chr5	12751392	12751631	LTR/Gypsy	Yes	No
AT5TE45080	Chr5	12752508	12754476	LTR/Gypsy	Yes	Yes
AT5TE45090	Chr5	12754604	12764996	LTR/Gypsy	Yes	Yes
AT5TE45110	Chr5	12768068	12768924	LTR/Gypsy	Yes	Yes
AT5TE45115	Chr5	12769620	12776835	LTR/Gypsy	Yes	Yes
AT5TE45200	Chr5	12791825	12794995	LTR/Gypsy	Yes	Yes
AT5TE45920	Chr5	12896678	12913435	RC/Helitron	Yes	Yes
AT5TE46040	Chr5	12930268	12933726	LTR/Gypsy	Yes	Yes
AT5TE46080	Chr5	12939147	12939579	LTR/Gypsy	Yes	No
AT5TE46090	Chr5	12940569	12944561	LTR/Gypsy	Yes	Yes
AT5TE46100	Chr5	12946020	12948318	LTR/Gypsy	Yes	Yes
AT5TE46105	Chr5	12948319	12951060	LTR/Gypsy	Yes	Yes
AT5TE46210	Chr5	12991095	12996437	LTR/Gypsy	Yes	Yes
AT5TE46215	Chr5	12996438	13012738	LTR/Gypsy	Yes	Yes
AT5TE46235	Chr5	13012911	13015635	LTR/Gypsy	Yes	Yes
AT5TE46310	Chr5	13029184	13032574	LTR/Gypsy	Yes	Yes
AT5TE46315	Chr5	13032575	13034075	LTR/Gypsy	Yes	Yes
AT5TE46320	Chr5	13034076	13035624	LTR/Gypsy	Yes	Yes
AT5TE46335	Chr5	13036297	13037354	LTR/Gypsy	Yes	Yes
AT5TE46345	Chr5	13037449	13037946	LTR/Gypsy	Yes	Yes
AT5TE46350	Chr5	13037947	13039645	LTR/Gypsy	Yes	Yes
AT5TE46355	Chr5	13039646	13042256	LTR/Gypsy	Yes	Yes
AT5TE46370	Chr5	13043099	13045245	LTR/Gypsy	Yes	Yes
AT5TE46475	Chr5	13064789	13066019	LINE/L1	Yes	Yes
AT5TE46485	Chr5	13066370	13067019	LTR/Gypsy	No	No
AT5TE46685	Chr5	13117932	13128453	LTR/Gypsy	Yes	Yes
AT5TE46840	Chr5	13157310	13170365	LTR/Gypsy	Yes	Yes
AT5TE46860	Chr5	13170367	13180947	LTR/Gypsy	Yes	Yes
AT5TE46910	Chr5	13189353	13192575	LTR/Gypsy	Yes	Yes
AT5TE46970	Chr5	13205139	13219877	DNA/MuDR	Yes	Yes
AT5TE47100	Chr5	13253682	13258510	LTR/Copia	Yes	Yes
AT5TE47105	Chr5	13258798	13261020	DNA/MuDR	Yes	Yes
AT5TE47115	Chr5	13261021	13272510	LTR/Gypsy	Yes	Yes
AT5TE47130	Chr5	13284712	13299273	DNA/MuDR	Yes	Yes
AT5TE47150	Chr5	13304980	13305214	LTR/Gypsy	Yes	Yes
AT5TE47155	Chr5	13305655	13306278	LTR/Gypsy	Yes	Yes
AT5TE47160	Chr5	13306318	13309495	LTR/Gypsy	Yes	Yes
AT5TE47200	Chr5	13317244	13328540	LTR/Gypsy	Yes	Yes
AT5TE47205	Chr5	13328543	13331829	LTR/Copia	Yes	Yes
AT5TE47360	Chr5	13367213	13368037	DNA/En-Spm	No	No
AT5TE47395	Chr5	13371833	13379652	LTR/Gypsy	Yes	Yes
AT5TE47400	Chr5	13379660	13382516	DNA/En-Spm	Yes	Yes
AT5TE47500	Chr5	13399829	13405621	LTR/Gypsy	Yes	Yes
AT5TE47515	Chr5	13407188	13410397	LTR/Gypsy	Yes	Yes
AT5TE47525	Chr5	13411115	13413394	DNA/En-Spm	Yes	Yes
AT5TE47735	Chr5	13467111	13467362	DNA/Harbinger	No	Yes
AT5TE47755	Chr5	13471681	13472449	DNA/Harbinger	No	Yes
AT5TE47895	Chr5	13500320	13511415	RC/Helitron	No	No
AT5TE48045	Chr5	13539780	13543177	LTR/Gypsy	Yes	Yes
AT5TE48190	Chr5	13564022	13573335	DNA/MuDR	Yes	Yes
AT5TE48205	Chr5	13573507	13576870	DNA/HAT	Yes	Yes
AT5TE48550	Chr5	13644714	13651105	LINE/L1	Yes	Yes
AT5TE48720	Chr5	13689424	13689704	RC/Helitron	No	Yes
AT5TE48820	Chr5	13713504	13718031	LINE/L1	Yes	Yes
AT5TE48930	Chr5	13736030	13741129	LTR/Copia	Yes	Yes
AT5TE48980	Chr5	13756612	13757514	DNA/MuDR	Yes	Yes
AT5TE49130	Chr5	13798312	13801412	DNA/HAT	Yes	Yes
AT5TE49755	Chr5	13960646	13968612	DNA/MuDR	Yes	Yes
AT5TE49915	Chr5	13994796	14000227	LTR/Copia	Yes	Yes
AT5TE50115	Chr5	14053328	14055593	RC/Helitron	No	Yes
AT5TE50145	Chr5	14059159	14059806	LTR/Gypsy	No	No
AT5TE50150	Chr5	14060082	14060339	RC/Helitron	No	No
AT5TE50155	Chr5	14060340	14062427	RC/Helitron	No	Yes
AT5TE50165	Chr5	14062622	14062675	RC/Helitron	No	Yes
AT5TE50490	Chr5	14146158	14147779	LINE/L1	Yes	Yes
AT5TE50560	Chr5	14158313	14172169	DNA/MuDR	Yes	Yes
AT5TE52200	Chr5	14502433	14517642	DNA/MuDR	Yes	Yes
AT5TE52400	Chr5	14574599	14580412	LINE/L1	Yes	Yes
AT5TE52795	Chr5	14659366	14676238	RC/Helitron	Yes	Yes
AT5TE52845	Chr5	14678560	14678827	DNA/MuDR	Yes	Yes
AT5TE52850	Chr5	14679080	14679714	DNA/MuDR	Yes	Yes
AT5TE52855	Chr5	14679715	14680141	DNA/MuDR	Yes	Yes
AT5TE52860	Chr5	14680765	14681104	DNA/MuDR	Yes	Yes
AT5TE53310	Chr5	14782362	14786200	DNA/MuDR	Yes	Yes
AT5TE53985	Chr5	14966645	14966728	LTR/Copia	Yes	No
AT5TE54510	Chr5	15082262	15083610	DNA/MuDR	Yes	Yes
AT5TE54525	Chr5	15084415	15085146	DNA/MuDR	Yes	Yes
AT5TE54905	Chr5	15175728	15180971	LTR/Copia	No	Yes
AT5TE55140	Chr5	15237691	15237838	DNA/MuDR	Yes	Yes
AT5TE55470	Chr5	15327564	15328627	DNA/MuDR	No	No
AT5TE55490	Chr5	15334173	15339896	Unassigned	Yes	Yes
AT5TE55555	Chr5	15350991	15362721	LTR/Gypsy	Yes	Yes
AT5TE55925	Chr5	15454017	15455706	DNA/MuDR	No	Yes
AT5TE56030	Chr5	15490820	15498653	LTR/Gypsy	Yes	Yes
AT5TE56560	Chr5	15636219	15639175	DNA/HAT	Yes	Yes
AT5TE57090	Chr5	15813251	15813462	DNA/HAT	No	No
AT5TE57495	Chr5	15923747	15924452	LTR/Gypsy	Yes	No
AT5TE57845	Chr5	16019285	16020273	RC/Helitron	No	No
AT5TE58750	Chr5	16261351	16261906	LINE/L1	Yes	No
AT5TE58755	Chr5	16262300	16263557	LINE/L1	Yes	No
AT5TE60290	Chr5	16700107	16705033	LINE/L1	Yes	Yes
AT5TE60460	Chr5	16745613	16747017	RC/Helitron	No	No
AT5TE60470	Chr5	16747085	16747740	DNA/HAT	No	No
AT5TE61735	Chr5	17090876	17095159	LTR/Copia	Yes	Yes
AT5TE61740	Chr5	17095160	17095666	LTR/Copia	Yes	Yes
AT5TE62545	Chr5	17304813	17309087	LINE/L1	Yes	Yes
AT5TE63010	Chr5	17439696	17440858	LINE/L1	Yes	Yes
AT5TE63020	Chr5	17441792	17445927	LINE/L1	Yes	Yes
AT5TE63610	Chr5	17596759	17605846	LTR/Copia	Yes	Yes
AT5TE64080	Chr5	17740219	17742501	DNA/MuDR	No	Yes
AT5TE64405	Chr5	17833560	17833840	RathE2_cons	No	No
AT5TE64600	Chr5	17893551	17901550	DNA/MuDR	Yes	Yes
AT5TE64785	Chr5	17953551	17954613	RC/Helitron	No	No
AT5TE64925	Chr5	17993840	17994175	DNA/En-Spm	No	Yes
AT5TE66495	Chr5	18472428	18473020	DNA/MuDR	Yes	Yes
AT5TE66500	Chr5	18475044	18479084	DNA/MuDR	Yes	Yes
AT5TE68140	Chr5	18933096	18938943	LTR/Copia	Yes	Yes
AT5TE69650	Chr5	19358618	19363928	Unassigned	Yes	Yes
AT5TE71590	Chr5	19891196	19891846	LTR/Gypsy	No	Yes
AT5TE71595	Chr5	19891863	19892519	LTR/Gypsy	No	Yes
AT5TE74320	Chr5	20631775	20632292	DNA/HAT	No	No
AT5TE77610	Chr5	21542894	21546691	LTR/Copia	Yes	Yes
AT5TE79225	Chr5	22002017	22006884	LTR/Copia	Yes	Yes
AT5TE83215	Chr5	23134881	23139981	LTR/Copia	Yes	Yes
AT5TE86410	Chr5	24019750	24020263	DNA/En-Spm	No	Yes
AT5TE86430	Chr5	24025903	24027934	DNA/En-Spm	No	No
AT5TE86440	Chr5	24028069	24029977	DNA/En-Spm	No	No

## Sheet: S2d. Expressed TEs in Col-0
Table 2d. List of expressed TEs in Col-0.
TE ID	chr	start	end	Annotation	Loss of H3K9me2
AT1TE00010	Chr1	11897	11976	LTR/Copia	No
AT1TE00220	Chr1	76844	77500	LINE/L1	No
AT1TE00225	Chr1	78288	78785	RC/Helitron	No
AT1TE01490	Chr1	460800	461652	RC/Helitron	No
AT1TE01745	Chr1	540269	540416	RC/Helitron	No
AT1TE02275	Chr1	697952	698088	RC/Helitron	No
AT1TE02360	Chr1	726695	726837	DNA/En-Spm	No
AT1TE02460	Chr1	758410	758534	RC/Helitron	No
AT1TE02540	Chr1	781194	782748	RC/Helitron	No
AT1TE02550	Chr1	782944	782971	RC/Helitron	No
AT1TE02695	Chr1	822579	822627	RC/Helitron	No
AT1TE02770	Chr1	846664	847739	Unassigned	No
AT1TE02880	Chr1	882330	882554	DNA/MuDR	No
AT1TE03050	Chr1	934884	935351	DNA/MuDR	No
AT1TE03790	Chr1	1161331	1161548	RC/Helitron	No
AT1TE03900	Chr1	1194345	1195166	RC/Helitron	No
AT1TE04200	Chr1	1286382	1286558	DNA/En-Spm	No
AT1TE04620	Chr1	1417569	1417699	DNA/MuDR	No
AT1TE04835	Chr1	1477673	1478083	LTR/Gypsy	No
AT1TE04840	Chr1	1478084	1478455	LTR/Gypsy	No
AT1TE04920	Chr1	1501823	1502307	DNA/MuDR	No
AT1TE05000	Chr1	1522771	1522971	DNA/HAT	No
AT1TE05870	Chr1	1791742	1791914	DNA/MuDR	No
AT1TE06560	Chr1	2002044	2002241	DNA/MuDR	No
AT1TE06650	Chr1	2029752	2031696	DNA/Harbinger	No
AT1TE06730	Chr1	2055313	2055429	DNA/MuDR	No
AT1TE06780	Chr1	2070737	2073535	Unassigned	No
AT1TE07160	Chr1	2191272	2191794	RC/Helitron	No
AT1TE07165	Chr1	2191795	2191972	RC/Helitron	No
AT1TE07970	Chr1	2444684	2444851	LTR/Gypsy	No
AT1TE08060	Chr1	2473307	2473421	DNA/MuDR	No
AT1TE08580	Chr1	2632338	2632532	DNA/MuDR	No
AT1TE08710	Chr1	2675839	2675952	DNA/MuDR	No
AT1TE09360	Chr1	2886425	2886533	RC/Helitron	No
AT1TE09960	Chr1	3068469	3069234	RC/Helitron	No
AT1TE10090	Chr1	3109319	3109710	DNA/MuDR	No
AT1TE10470	Chr1	3224486	3224558	LTR/Copia	No
AT1TE10570	Chr1	3252265	3252343	DNA/MuDR	No
AT1TE10605	Chr1	3262496	3262581	DNA/Harbinger	No
AT1TE10610	Chr1	3263540	3263797	DNA/Harbinger	No
AT1TE10615	Chr1	3264447	3264824	LINE/L1	No
AT1TE10830	Chr1	3330818	3332913	LINE/L1	No
AT1TE11000	Chr1	3381484	3381621	RC/Helitron	No
AT1TE11020	Chr1	3388028	3388400	DNA/En-Spm	No
AT1TE11410	Chr1	3506360	3506498	LTR/Copia	No
AT1TE11810	Chr1	3630277	3630404	DNA/MuDR	No
AT1TE11950	Chr1	3672593	3673012	DNA/MuDR	No
AT1TE12135	Chr1	3728969	3730413	LINE/L1	No
AT1TE12305	Chr1	3790753	3790843	LTR/Copia	No
AT1TE12665	Chr1	3895094	3897046	LTR/Copia	No
AT1TE14210	Chr1	4374596	4374826	DNA/MuDR	No
AT1TE14500	Chr1	4460813	4461312	RC/Helitron	No
AT1TE14590	Chr1	4487465	4487576	DNA/MuDR	No
AT1TE14655	Chr1	4512584	4512667	LTR/Copia	No
AT1TE14670	Chr1	4519858	4520031	DNA/MuDR	No
AT1TE14750	Chr1	4546279	4546388	DNA/MuDR	No
AT1TE15370	Chr1	4748157	4748407	DNA/HAT	No
AT1TE15600	Chr1	4814530	4814987	RC/Helitron	No
AT1TE15890	Chr1	4908296	4908451	LTR/Copia	No
AT1TE16275	Chr1	5030107	5030262	DNA/Harbinger	No
AT1TE16330	Chr1	5045304	5045665	RC/Helitron	No
AT1TE16370	Chr1	5058197	5058727	RC/Helitron	No
AT1TE17030	Chr1	5265726	5268602	Unassigned	No
AT1TE17050	Chr1	5275965	5276773	DNA/MuDR	No
AT1TE17410	Chr1	5391194	5391425	RC/Helitron	No
AT1TE18770	Chr1	5805366	5805709	DNA/MuDR	No
AT1TE19050	Chr1	5890525	5890604	DNA	No
AT1TE19730	Chr1	6102454	6103091	RC/Helitron	No
AT1TE20090	Chr1	6211689	6211987	DNA/MuDR	No
AT1TE20840	Chr1	6429617	6430111	DNA/MuDR	No
AT1TE20970	Chr1	6466829	6466976	LINE/L1	No
AT1TE21020	Chr1	6481931	6481979	DNA/MuDR	No
AT1TE21135	Chr1	6515318	6515466	RC/Helitron	No
AT1TE21480	Chr1	6630259	6630352	LTR/Copia	No
AT1TE21580	Chr1	6662495	6662607	RC/Helitron	No
AT1TE21830	Chr1	6753991	6754119	DNA/MuDR	No
AT1TE22460	Chr1	6951418	6951538	DNA/MuDR	No
AT1TE22850	Chr1	7066493	7071562	LTR/Gypsy	Yes
AT1TE23190	Chr1	7173967	7174501	DNA	No
AT1TE23520	Chr1	7285421	7286126	DNA/MuDR	No
AT1TE23525	Chr1	7286127	7286289	DNA/MuDR	No
AT1TE23620	Chr1	7313962	7314091	DNA/MuDR	No
AT1TE23740	Chr1	7352930	7365197	DNA/MuDR	Yes
AT1TE23940	Chr1	7428112	7428930	Unassigned	No
AT1TE23980	Chr1	7442218	7442979	Unassigned	No
AT1TE24580	Chr1	7630434	7630573	LTR/Copia	No
AT1TE25360	Chr1	7881083	7881155	LTR/Copia	No
AT1TE25675	Chr1	7984011	7984159	RC/Helitron	No
AT1TE25740	Chr1	8002909	8002929	RC/Helitron	No
AT1TE26610	Chr1	8260304	8260791	RC/Helitron	No
AT1TE26840	Chr1	8322276	8322411	DNA/En-Spm	No
AT1TE28370	Chr1	8790241	8797988	DNA/MuDR	Yes
AT1TE28580	Chr1	8851193	8851341	DNA/MuDR	No
AT1TE28830	Chr1	8927732	8933058	Unassigned	Yes
AT1TE29140	Chr1	9042257	9042440	DNA/MuDR	No
AT1TE29460	Chr1	9145965	9146081	RC/Helitron	No
AT1TE29500	Chr1	9154729	9154986	DNA	No
AT1TE29600	Chr1	9187420	9187605	RC/Helitron	No
AT1TE30235	Chr1	9383801	9384155	RC/Helitron	No
AT1TE30380	Chr1	9422396	9422477	DNA	No
AT1TE30410	Chr1	9432183	9432422	DNA	No
AT1TE30550	Chr1	9476002	9480634	LTR/Copia	No
AT1TE30555	Chr1	9481854	9482068	DNA/En-Spm	No
AT1TE31380	Chr1	9744857	9745492	DNA/MuDR	No
AT1TE31385	Chr1	9747391	9747715	DNA/Harbinger	No
AT1TE31775	Chr1	9865643	9873666	RC/Helitron	No
AT1TE31860	Chr1	9887400	9887507	LTR/Copia	No
AT1TE32095	Chr1	9955239	9956349	RC/Helitron	No
AT1TE32180	Chr1	9979709	9979897	DNA/En-Spm	No
AT1TE32340	Chr1	10025735	10025856	DNA/MuDR	No
AT1TE32425	Chr1	10050991	10051205	DNA/Mariner	No
AT1TE33200	Chr1	10275031	10275149	LINE/L1	No
AT1TE34165	Chr1	10564876	10565913	RC/Helitron	No
AT1TE34435	Chr1	10646145	10647068	RC/Helitron	No
AT1TE34455	Chr1	10655834	10655963	DNA/MuDR	No
AT1TE34650	Chr1	10723434	10725219	LINE/L1	No
AT1TE34860	Chr1	10790656	10791009	DNA/MuDR	No
AT1TE34890	Chr1	10800967	10801070	DNA/MuDR	No
AT1TE35020	Chr1	10840017	10840915	RC/Helitron	No
AT1TE35415	Chr1	10966907	10968878	Unassigned	No
AT1TE35520	Chr1	11003253	11003306	RC/Helitron	No
AT1TE35930	Chr1	11120129	11120890	DNA/MuDR	No
AT1TE36035	Chr1	11148308	11152649	LTR/Copia	No
AT1TE36105	Chr1	11170812	11171651	DNA/Harbinger	No
AT1TE36110	Chr1	11172037	11172192	DNA/Harbinger	No
AT1TE36130	Chr1	11178291	11178953	LTR/Copia	No
AT1TE36140	Chr1	11181821	11181959	LTR/Copia	No
AT1TE36545	Chr1	11295414	11295628	LTR/Gypsy	No
AT1TE36570	Chr1	11302246	11310368	DNA/En-Spm	No
AT1TE36580	Chr1	11312020	11312186	RC/Helitron	No
AT1TE36605	Chr1	11315041	11316663	DNA/HAT	No
AT1TE36715	Chr1	11351513	11352405	RC/Helitron	No
AT1TE36890	Chr1	11406655	11410513	RC/Helitron	No
AT1TE36905	Chr1	11410727	11410813	RC/Helitron	No
AT1TE37060	Chr1	11454384	11454469	LTR/Gypsy	No
AT1TE37065	Chr1	11454666	11454888	LTR/Gypsy	No
AT1TE37070	Chr1	11455750	11456169	DNA/MuDR	No
AT1TE37075	Chr1	11457202	11457354	RC/Helitron	No
AT1TE37345	Chr1	11537286	11537388	LTR/Copia	No
AT1TE37635	Chr1	11626914	11627418	RC/Helitron	No
AT1TE37745	Chr1	11656947	11657360	RC/Helitron	No
AT1TE37795	Chr1	11670244	11670641	RC/Helitron	No
AT1TE38570	Chr1	11910686	11911721	RC/Helitron	No
AT1TE38820	Chr1	11987779	11988416	RC/Helitron	No
AT1TE38910	Chr1	12012336	12012506	DNA/MuDR	No
AT1TE38940	Chr1	12016038	12020227	DNA/En-Spm	Yes
AT1TE38980	Chr1	12030525	12030891	LINE/L1	No
AT1TE39040	Chr1	12043641	12044591	LINE/L1	No
AT1TE39590	Chr1	12196683	12196963	DNA/MuDR	No
AT1TE39630	Chr1	12207727	12207838	DNA/MuDR	No
AT1TE39775	Chr1	12242736	12243209	DNA/MuDR	No
AT1TE39820	Chr1	12257210	12257975	RC/Helitron	No
AT1TE40170	Chr1	12345963	12346447	RC/Helitron	No
AT1TE40730	Chr1	12514633	12514799	LTR/Gypsy	No
AT1TE41000	Chr1	12581911	12582918	RC/Helitron	No
AT1TE41230	Chr1	12626457	12630547	DNA/En-Spm	Yes
AT1TE41565	Chr1	12751236	12752462	LINE/L1	No
AT1TE41790	Chr1	12840228	12841118	Unassigned	No
AT1TE41795	Chr1	12841755	12841890	LTR/Copia	No
AT1TE41800	Chr1	12842158	12845721	LTR/Copia	No
AT1TE41915	Chr1	12877159	12877301	RC/Helitron	No
AT1TE42170	Chr1	12931862	12932284	DNA/MuDR	No
AT1TE42225	Chr1	12949835	12953875	DNA/En-Spm	No
AT1TE42250	Chr1	12959522	12959966	LTR/Gypsy	No
AT1TE42340	Chr1	12983044	12983179	DNA/MuDR	No
AT1TE42705	Chr1	13077562	13077761	DNA/Harbinger	No
AT1TE42900	Chr1	13145950	13146519	DNA/MuDR	No
AT1TE42905	Chr1	13146520	13146556	DNA/MuDR	No
AT1TE43055	Chr1	13192871	13193025	DNA/MuDR	No
AT1TE43120	Chr1	13205858	13206348	DNA/En-Spm	No
AT1TE43360	Chr1	13278779	13279032	DNA/MuDR	No
AT1TE44000	Chr1	13453497	13453646	DNA/HAT	No
AT1TE44380	Chr1	13559846	13564825	LTR/Copia	No
AT1TE44450	Chr1	13573425	13576126	DNA/En-Spm	Yes
AT1TE45600	Chr1	13899346	13899585	DNA/En-Spm	No
AT1TE45795	Chr1	13947033	13950715	LTR/Gypsy	Yes
AT1TE46635	Chr1	14196923	14206946	LTR/Gypsy	Yes
AT1TE46665	Chr1	14214747	14225656	LTR/Gypsy	No
AT1TE46770	Chr1	14255844	14257875	LTR/Gypsy	No
AT1TE46915	Chr1	14296180	14296518	RC/Helitron	No
AT1TE49850	Chr1	15186993	15192976	LTR/Gypsy	No
AT1TE49955	Chr1	15209312	15215968	DNA/En-Spm	Yes
AT1TE51190	Chr1	15550664	15554136	LTR/Gypsy	No
AT1TE51340	Chr1	15606162	15606519	DNA/MuDR	No
AT1TE51735	Chr1	15703960	15715037	LTR/Gypsy	No
AT1TE52495	Chr1	15926757	15926879	LINE/L1	No
AT1TE52520	Chr1	15935440	15935710	RathE2_cons	No
AT1TE52670	Chr1	15979580	15979661	DNA/MuDR	No
AT1TE52765	Chr1	16007083	16008873	DNA/MuDR	No
AT1TE53070	Chr1	16115818	16115943	LTR/Copia	No
AT1TE53095	Chr1	16122860	16124077	LTR/Copia	Yes
AT1TE53125	Chr1	16135677	16135737	LINE/L1	No
AT1TE53610	Chr1	16278646	16278736	RC/Helitron	No
AT1TE53710	Chr1	16311524	16316838	Unassigned	Yes
AT1TE54100	Chr1	16414130	16414869	DNA/Harbinger	No
AT1TE54330	Chr1	16470872	16471248	Unassigned	No
AT1TE54375	Chr1	16478046	16478334	RC/Helitron	No
AT1TE54780	Chr1	16620651	16620830	LTR/Copia	No
AT1TE54790	Chr1	16624426	16624533	DNA/MuDR	No
AT1TE54805	Chr1	16626037	16637234	LTR/Gypsy	Yes
AT1TE54835	Chr1	16639094	16640684	LTR/Copia	No
AT1TE54850	Chr1	16641356	16641748	LTR/Copia	No
AT1TE54925	Chr1	16659688	16664330	DNA/MuDR	No
AT1TE55395	Chr1	16765385	16765458	LINE/L1	No
AT1TE55550	Chr1	16800124	16800152	RC/Helitron	No
AT1TE55865	Chr1	16872759	16872870	LINE/L1	No
AT1TE55925	Chr1	16889134	16890972	RC/Helitron	No
AT1TE55960	Chr1	16896643	16896900	RC/Helitron	No
AT1TE56040	Chr1	16925673	16926338	DNA/MuDR	No
AT1TE56160	Chr1	16963163	16963204	RC/Helitron	No
AT1TE56345	Chr1	17011769	17012077	DNA/Pogo	No
AT1TE56410	Chr1	17031257	17031281	RC/Helitron	No
AT1TE56445	Chr1	17054926	17060041	LTR/Copia	No
AT1TE56665	Chr1	17116653	17116793	DNA/Tc1	No
AT1TE56690	Chr1	17125291	17125539	RC/Helitron	No
AT1TE56695	Chr1	17125540	17126245	RC/Helitron	No
AT1TE56700	Chr1	17126246	17126795	RC/Helitron	No
AT1TE57200	Chr1	17247720	17252579	LTR/Copia	No
AT1TE57410	Chr1	17322985	17323059	DNA/MuDR	No
AT1TE57805	Chr1	17443085	17446790	LTR/Copia	No
AT1TE57910	Chr1	17473770	17474223	LTR/Gypsy	No
AT1TE57915	Chr1	17474228	17475214	LTR/Gypsy	No
AT1TE57920	Chr1	17475326	17475376	LTR/Gypsy	No
AT1TE58315	Chr1	17566622	17566717	LTR/Copia	No
AT1TE58735	Chr1	17687585	17687723	LTR/Copia	No
AT1TE58840	Chr1	17719002	17719183	DNA/MuDR	No
AT1TE58870	Chr1	17726982	17727054	RC/Helitron	No
AT1TE59005	Chr1	17768605	17769057	DNA/MuDR	No
AT1TE59245	Chr1	17847362	17847433	DNA/MuDR	No
AT1TE59480	Chr1	17918410	17918586	DNA/En-Spm	No
AT1TE59820	Chr1	18040388	18040705	DNA/MuDR	No
AT1TE59910	Chr1	18068250	18068477	LTR/Copia	No
AT1TE59950	Chr1	18082991	18083226	LTR/Copia	No
AT1TE60435	Chr1	18242052	18246383	RC/Helitron	No
AT1TE60715	Chr1	18318076	18318453	LTR/Copia	No
AT1TE60815	Chr1	18351432	18351539	DNA/MuDR	No
AT1TE60935	Chr1	18390642	18391418	RC/Helitron	No
AT1TE61330	Chr1	18506026	18506065	RC/Helitron	No
AT1TE61940	Chr1	18692626	18693040	DNA/En-Spm	No
AT1TE62450	Chr1	18839205	18839424	DNA/En-Spm	No
AT1TE62470	Chr1	18846375	18854882	DNA/En-Spm	Yes
AT1TE62700	Chr1	18930008	18930196	DNA/MuDR	No
AT1TE62705	Chr1	18930796	18931187	DNA	No
AT1TE63130	Chr1	19053685	19053992	RC/Helitron	No
AT1TE63480	Chr1	19156173	19156474	LTR/Copia	No
AT1TE63540	Chr1	19173898	19174105	RC/Helitron	No
AT1TE63690	Chr1	19224215	19224882	RC/Helitron	No
AT1TE63745	Chr1	19236619	19237400	RC/Helitron	No
AT1TE64050	Chr1	19326868	19327005	RC/Helitron	No
AT1TE64325	Chr1	19420289	19420950	RC/Helitron	No
AT1TE64505	Chr1	19484520	19484802	DNA/En-Spm	No
AT1TE64660	Chr1	19544014	19544099	RC/Helitron	No
AT1TE64710	Chr1	19562578	19562758	DNA/MuDR	No
AT1TE64750	Chr1	19573999	19574741	RC/Helitron	No
AT1TE65060	Chr1	19675549	19680353	DNA/En-Spm	Yes
AT1TE65065	Chr1	19682347	19683118	RC/Helitron	No
AT1TE65120	Chr1	19705882	19706850	RC/Helitron	No
AT1TE65205	Chr1	19726018	19735182	RC/Helitron	Yes
AT1TE65385	Chr1	19773334	19773782	DNA/MuDR	No
AT1TE65505	Chr1	19812618	19812734	RathE1_cons	No
AT1TE65640	Chr1	19857263	19857632	DNA/MuDR	No
AT1TE66630	Chr1	20167667	20167692	DNA/MuDR	No
AT1TE66710	Chr1	20186872	20187021	DNA/MuDR	No
AT1TE66735	Chr1	20194819	20195415	DNA	No
AT1TE67210	Chr1	20339967	20340796	RC/Helitron	No
AT1TE67360	Chr1	20395864	20396349	DNA/MuDR	No
AT1TE67380	Chr1	20402685	20402902	DNA/En-Spm	No
AT1TE67440	Chr1	20420944	20421109	DNA/MuDR	No
AT1TE67460	Chr1	20427944	20428845	RC/Helitron	No
AT1TE67470	Chr1	20428922	20429239	DNA	No
AT1TE67475	Chr1	20430096	20430351	LTR/Gypsy	No
AT1TE67480	Chr1	20432159	20432312	RathE1_cons	No
AT1TE67530	Chr1	20448179	20448835	RC/Helitron	No
AT1TE67775	Chr1	20513474	20513544	RC/Helitron	No
AT1TE67900	Chr1	20553838	20554065	LTR/Copia	No
AT1TE67920	Chr1	20559590	20560402	RC/Helitron	No
AT1TE68100	Chr1	20615166	20615802	RC/Helitron	No
AT1TE68105	Chr1	20616599	20616866	DNA/HAT	No
AT1TE68390	Chr1	20708017	20708421	DNA/MuDR	No
AT1TE68940	Chr1	20873689	20873773	LTR/Copia	No
AT1TE69295	Chr1	20984542	20984813	DNA/En-Spm	No
AT1TE69680	Chr1	21097915	21097971	DNA	No
AT1TE69850	Chr1	21130765	21131106	RC/Helitron	No
AT1TE69970	Chr1	21168326	21168474	RC/Helitron	No
AT1TE69975	Chr1	21168475	21169350	RC/Helitron	No
AT1TE69990	Chr1	21172521	21173360	RC/Helitron	No
AT1TE69995	Chr1	21173361	21173437	RC/Helitron	No
AT1TE70175	Chr1	21239875	21240377	DNA/En-Spm	No
AT1TE70490	Chr1	21346162	21351041	LTR/Copia	Yes
AT1TE70530	Chr1	21364456	21364685	DNA/En-Spm	No
AT1TE70550	Chr1	21371690	21372150	DNA/MuDR	No
AT1TE70720	Chr1	21425429	21425569	DNA/MuDR	No
AT1TE71355	Chr1	21623610	21623717	DNA	No
AT1TE71720	Chr1	21738388	21738688	RC/Helitron	No
AT1TE71725	Chr1	21738689	21740552	RC/Helitron	No
AT1TE71760	Chr1	21746489	21746511	RC/Helitron	No
AT1TE71765	Chr1	21746512	21746739	RC/Helitron	No
AT1TE71770	Chr1	21746740	21747327	DNA/HAT	No
AT1TE71775	Chr1	21748194	21753388	LTR/Copia	No
AT1TE71780	Chr1	21753390	21753542	LTR/Copia	No
AT1TE71785	Chr1	21754301	21754352	DNA/MuDR	No
AT1TE71790	Chr1	21754363	21755189	DNA/MuDR	No
AT1TE71805	Chr1	21755304	21755914	DNA/MuDR	No
AT1TE71825	Chr1	21757000	21758625	DNA/MuDR	No
AT1TE71830	Chr1	21758660	21759682	DNA/HAT	No
AT1TE71840	Chr1	21765453	21765598	LTR/Copia	No
AT1TE71950	Chr1	21796938	21801751	LTR/Copia	No
AT1TE72060	Chr1	21833196	21838009	LTR/Copia	No
AT1TE72135	Chr1	21862880	21863235	RC/Helitron	No
AT1TE72230	Chr1	21891494	21891623	DNA/En-Spm	No
AT1TE72880	Chr1	22072492	22072664	LTR/Copia	No
AT1TE72920	Chr1	22086296	22087917	RC/Helitron	No
AT1TE73330	Chr1	22202085	22202471	DNA/MuDR	No
AT1TE73940	Chr1	22400915	22401145	LINE/L1	No
AT1TE74005	Chr1	22424411	22424583	DNA/MuDR	No
AT1TE74180	Chr1	22482659	22483139	DNA/MuDR	No
AT1TE74200	Chr1	22489776	22490410	RC/Helitron	No
AT1TE74385	Chr1	22551319	22551552	LTR/Copia	No
AT1TE74530	Chr1	22592372	22593721	RC/Helitron	No
AT1TE74575	Chr1	22606463	22607478	DNA/MuDR	No
AT1TE74600	Chr1	22615989	22616097	LTR/Copia	No
AT1TE75055	Chr1	22768459	22770022	RC/Helitron	No
AT1TE75190	Chr1	22809605	22810172	RC/Helitron	No
AT1TE75540	Chr1	22918867	22919551	RC/Helitron	No
AT1TE75580	Chr1	22931684	22932520	RC/Helitron	No
AT1TE76325	Chr1	23152828	23153329	DNA/MuDR	No
AT1TE76345	Chr1	23160754	23160977	LINE/L1	No
AT1TE76350	Chr1	23161951	23162318	RC/Helitron	No
AT1TE76510	Chr1	23207955	23208021	LTR/Copia	No
AT1TE76525	Chr1	23213556	23213592	RC/Helitron	No
AT1TE76530	Chr1	23213593	23215627	RC/Helitron	No
AT1TE76610	Chr1	23238085	23238484	DNA/MuDR	No
AT1TE76745	Chr1	23286757	23286862	DNA/MuDR	No
AT1TE77090	Chr1	23410921	23411217	RC/Helitron	No
AT1TE77440	Chr1	23518780	23519503	RC/Helitron	No
AT1TE77500	Chr1	23537771	23538278	DNA/MuDR	No
AT1TE77510	Chr1	23540754	23541144	DNA/MuDR	No
AT1TE77790	Chr1	23622342	23623180	RC/Helitron	No
AT1TE77810	Chr1	23629971	23630083	LTR/Copia	No
AT1TE77880	Chr1	23651611	23652016	DNA	No
AT1TE78160	Chr1	23742384	23742487	DNA/HAT	No
AT1TE78475	Chr1	23840888	23843251	Unassigned	No
AT1TE78490	Chr1	23850572	23852785	Unassigned	No
AT1TE78495	Chr1	23855358	23855467	DNA/MuDR	No
AT1TE78550	Chr1	23873626	23873883	DNA/En-Spm	No
AT1TE78700	Chr1	23918862	23918936	LTR/Gypsy	No
AT1TE78760	Chr1	23939761	23939917	RC/Helitron	No
AT1TE79065	Chr1	24039167	24039912	DNA/MuDR	No
AT1TE79280	Chr1	24105931	24106230	DNA/En-Spm	No
AT1TE79350	Chr1	24127537	24127588	RC/Helitron	No
AT1TE79760	Chr1	24252358	24252521	DNA/MuDR	No
AT1TE79845	Chr1	24286883	24287008	LTR/Copia	No
AT1TE79930	Chr1	24314609	24314646	RC/Helitron	No
AT1TE80025	Chr1	24349729	24349848	LINE/L1	No
AT1TE80030	Chr1	24350206	24350419	LINE/L1	No
AT1TE80120	Chr1	24386456	24387255	DNA/MuDR	No
AT1TE80460	Chr1	24498845	24499015	DNA/MuDR	No
AT1TE80465	Chr1	24500750	24501603	RC/Helitron	No
AT1TE80470	Chr1	24502680	24503378	RC/Helitron	No
AT1TE80650	Chr1	24553446	24553577	RC/Helitron	No
AT1TE80655	Chr1	24553578	24554047	RC/Helitron	No
AT1TE80680	Chr1	24563338	24564237	RC/Helitron	No
AT1TE80685	Chr1	24564238	24564712	RC/Helitron	No
AT1TE80690	Chr1	24564713	24565614	DNA/Harbinger	No
AT1TE80815	Chr1	24603780	24603941	RC/Helitron	No
AT1TE80825	Chr1	24604958	24605560	RC/Helitron	No
AT1TE81055	Chr1	24677224	24677330	DNA/MuDR	No
AT1TE81075	Chr1	24687334	24688435	DNA	No
AT1TE81880	Chr1	24930464	24930717	DNA/HAT	No
AT1TE81995	Chr1	24959319	24959340	RC/Helitron	No
AT1TE82200	Chr1	25022119	25022577	DNA/MuDR	No
AT1TE82210	Chr1	25028108	25028605	RC/Helitron	No
AT1TE82695	Chr1	25197248	25198112	RC/Helitron	No
AT1TE83185	Chr1	25344309	25344450	DNA/HAT	No
AT1TE83580	Chr1	25476806	25477319	DNA/En-Spm	No
AT1TE83640	Chr1	25495788	25496662	RC/Helitron	No
AT1TE83925	Chr1	25585314	25585927	RC/Helitron	No
AT1TE84620	Chr1	25809380	25809770	LTR/Gypsy	No
AT1TE84840	Chr1	25889216	25889340	DNA/HAT	No
AT1TE85090	Chr1	25969468	25969758	DNA/MuDR	No
AT1TE85280	Chr1	26027636	26027758	LTR/Copia	No
AT1TE85290	Chr1	26030839	26036307	RC/Helitron	No
AT1TE85530	Chr1	26104591	26104936	DNA/En-Spm	No
AT1TE86120	Chr1	26293272	26293710	DNA/MuDR	No
AT1TE86260	Chr1	26332245	26333319	RC/Helitron	No
AT1TE86305	Chr1	26346488	26348691	Unassigned	No
AT1TE86620	Chr1	26453454	26453679	LTR/Copia	No
AT1TE86740	Chr1	26494215	26494503	DNA/MuDR	No
AT1TE87040	Chr1	26581283	26581442	DNA/MuDR	No
AT1TE87340	Chr1	26681271	26681511	DNA/MuDR	No
AT1TE87480	Chr1	26728037	26728149	DNA/MuDR	No
AT1TE87760	Chr1	26818089	26818218	DNA/MuDR	No
AT1TE88010	Chr1	26892363	26892698	DNA/MuDR	No
AT1TE88160	Chr1	26940418	26940879	DNA/MuDR	No
AT1TE88535	Chr1	27059871	27060396	RC/Helitron	No
AT1TE88730	Chr1	27117491	27118195	DNA/HAT	No
AT1TE88825	Chr1	27148924	27149184	DNA/En-Spm	No
AT1TE89280	Chr1	27283674	27283729	RC/Helitron	No
AT1TE89660	Chr1	27400268	27400460	DNA/MuDR	No
AT1TE89775	Chr1	27438789	27438989	LINE/L1	No
AT1TE90070	Chr1	27526711	27528093	RC/Helitron	No
AT1TE90210	Chr1	27569672	27569729	RC/Helitron	No
AT1TE90300	Chr1	27595146	27595529	RC/Helitron	No
AT1TE90320	Chr1	27603733	27603865	DNA/MuDR	No
AT1TE90350	Chr1	27612750	27613258	LINE/L1	No
AT1TE90810	Chr1	27748075	27748682	DNA/MuDR	No
AT1TE90980	Chr1	27805428	27805534	DNA/MuDR	No
AT1TE91070	Chr1	27832899	27833238	DNA/MuDR	No
AT1TE91360	Chr1	27921018	27921085	DNA/En-Spm	No
AT1TE91365	Chr1	27921086	27921593	DNA/MuDR	No
AT1TE91400	Chr1	27932606	27933669	DNA/HAT	No
AT1TE91440	Chr1	27946061	27946565	DNA/MuDR	No
AT1TE92170	Chr1	28163735	28163858	DNA/En-Spm	No
AT1TE92230	Chr1	28183376	28183553	DNA/MuDR	No
AT1TE92820	Chr1	28369489	28369772	DNA/MuDR	No
AT1TE92970	Chr1	28420783	28421844	LTR/Copia	No
AT1TE93275	Chr1	28515062	28516118	RC/Helitron	No
AT1TE93420	Chr1	28557573	28558097	RC/Helitron	No
AT1TE94200	Chr1	28788493	28789862	RC/Helitron	No
AT1TE94220	Chr1	28798833	28799273	DNA/Pogo	No
AT1TE94270	Chr1	28813977	28814284	DNA/En-Spm	No
AT1TE94280	Chr1	28817138	28817562	DNA/MuDR	No
AT1TE94285	Chr1	28817934	28818873	DNA/MuDR	No
AT1TE94320	Chr1	28836494	28836646	DNA/MuDR	No
AT1TE94415	Chr1	28865395	28865573	LTR/Copia	No
AT1TE94640	Chr1	28935708	28936420	RC/Helitron	No
AT1TE95230	Chr1	29117636	29117868	DNA/MuDR	No
AT1TE95550	Chr1	29207931	29208023	DNA/MuDR	No
AT1TE95555	Chr1	29208024	29208346	RC/Helitron	No
AT1TE95780	Chr1	29277381	29277585	DNA/En-Spm	No
AT1TE95910	Chr1	29319211	29319629	DNA/HAT	No
AT1TE95915	Chr1	29319630	29320701	RC/Helitron	No
AT1TE95980	Chr1	29339656	29340708	RC/Helitron	No
AT1TE95985	Chr1	29342234	29342365	DNA/HAT	No
AT1TE95990	Chr1	29342803	29343130	RC/Helitron	No
AT1TE96020	Chr1	29352929	29353152	RC/Helitron	No
AT1TE96575	Chr1	29526420	29527089	RC/Helitron	No
AT1TE97390	Chr1	29774232	29775138	RC/Helitron	No
AT1TE97395	Chr1	29775140	29775165	DNA/En-Spm	No
AT1TE97410	Chr1	29782344	29782593	DNA/MuDR	No
AT1TE98090	Chr1	29992190	29992347	RC/Helitron	No
AT1TE98100	Chr1	29992611	29992649	RC/Helitron	No
AT1TE98130	Chr1	30005634	30006120	DNA/HAT	No
AT1TE98440	Chr1	30100473	30103899	Unassigned	No
AT1TE98650	Chr1	30169346	30169559	RC/Helitron	No
AT1TE98655	Chr1	30170932	30171028	DNA/MuDR	No
AT1TE98665	Chr1	30176459	30176635	DNA/MuDR	No
AT1TE99300	Chr1	30368411	30368888	DNA/MuDR	No
AT2TE00010	Chr2	10524	13069	LTR/Gypsy	No
AT2TE00015	Chr2	13072	29426	LTR/Gypsy	Yes
AT2TE00030	Chr2	31445	42029	LTR/Gypsy	Yes
AT2TE00085	Chr2	49860	50285	LTR/Gypsy	No
AT2TE00095	Chr2	52644	58681	LTR/Gypsy	Yes
AT2TE01035	Chr2	254343	255444	RC/Helitron	No
AT2TE01080	Chr2	267516	267807	LINE/L1	No
AT2TE01595	Chr2	385196	385271	DNA/En-Spm	No
AT2TE01640	Chr2	396973	397013	RC/Helitron	No
AT2TE01770	Chr2	424814	424935	DNA/Tc1	No
AT2TE01970	Chr2	463226	463762	RC/Helitron	No
AT2TE02390	Chr2	553395	553685	DNA/En-Spm	No
AT2TE02500	Chr2	590056	590239	LTR/Copia	No
AT2TE02650	Chr2	623461	623853	DNA/Harbinger	No
AT2TE02680	Chr2	631073	631344	DNA	No
AT2TE02800	Chr2	654789	654873	RC/Helitron	No
AT2TE02850	Chr2	665356	665420	RC/Helitron	No
AT2TE02880	Chr2	670464	670605	DNA	No
AT2TE04320	Chr2	967829	967927	DNA/MuDR	No
AT2TE04635	Chr2	1038912	1039436	RC/Helitron	No
AT2TE04800	Chr2	1073745	1074640	LINE/L1	No
AT2TE04830	Chr2	1078471	1078560	DNA	No
AT2TE04845	Chr2	1079017	1079594	DNA/MuDR	No
AT2TE05160	Chr2	1139954	1140077	DNA/MuDR	No
AT2TE05200	Chr2	1147891	1147955	LINE/L1	No
AT2TE05725	Chr2	1260402	1260816	RC/Helitron	No
AT2TE05820	Chr2	1286037	1287238	RC/Helitron	No
AT2TE05845	Chr2	1291616	1293187	RC/Helitron	No
AT2TE06345	Chr2	1383472	1383496	RC/Helitron	No
AT2TE06420	Chr2	1403862	1404635	DNA/MuDR	No
AT2TE06955	Chr2	1505385	1513550	DNA/MuDR	Yes
AT2TE07145	Chr2	1547661	1552033	LTR/Copia	No
AT2TE07175	Chr2	1557070	1562055	LTR/Copia	No
AT2TE07190	Chr2	1564987	1566207	LTR/Gypsy	No
AT2TE07280	Chr2	1580003	1581490	RC/Helitron	No
AT2TE07745	Chr2	1670444	1672763	DNA/En-Spm	No
AT2TE07780	Chr2	1680470	1681002	RC/Helitron	No
AT2TE07880	Chr2	1701489	1702188	DNA/HAT	No
AT2TE08160	Chr2	1772225	1773634	DNA/Harbinger	No
AT2TE08165	Chr2	1773705	1774816	DNA/MuDR	No
AT2TE08220	Chr2	1781378	1781501	LTR/Copia	No
AT2TE08225	Chr2	1781546	1786791	LTR/Gypsy	No
AT2TE08720	Chr2	1895978	1896258	RC/Helitron	No
AT2TE08840	Chr2	1921520	1925282	LINE/L1	No
AT2TE09335	Chr2	2034041	2034070	DNA/MuDR	No
AT2TE09520	Chr2	2084821	2084866	RC/Helitron	No
AT2TE09685	Chr2	2121886	2129089	DNA/MuDR	Yes
AT2TE10040	Chr2	2180857	2180963	DNA/MuDR	No
AT2TE10215	Chr2	2213852	2214261	RC/Helitron	No
AT2TE10680	Chr2	2314136	2318254	LINE/L1	No
AT2TE10765	Chr2	2336153	2336173	DNA/HAT	No
AT2TE10885	Chr2	2360548	2361429	RC/Helitron	No
AT2TE11070	Chr2	2426443	2426559	DNA/MuDR	No
AT2TE11165	Chr2	2454757	2460915	RC/Helitron	No
AT2TE11355	Chr2	2500633	2504274	LTR/Gypsy	No
AT2TE11630	Chr2	2590472	2590778	RC/Helitron	No
AT2TE11920	Chr2	2678105	2681641	DNA/En-Spm	Yes
AT2TE12220	Chr2	2763817	2764214	DNA/MuDR	No
AT2TE12510	Chr2	2858588	2864201	LTR/Copia	No
AT2TE12555	Chr2	2871823	2882410	LTR/Gypsy	No
AT2TE13000	Chr2	2982970	2983099	LINE/L1	No
AT2TE13350	Chr2	3075735	3078570	LTR/Gypsy	No
AT2TE14150	Chr2	3272392	3272530	LINE/L1	Yes
AT2TE14190	Chr2	3282019	3282135	LTR/Copia	No
AT2TE14255	Chr2	3294468	3295763	LTR/Gypsy	No
AT2TE14285	Chr2	3301802	3303203	LTR/Copia	Yes
AT2TE14320	Chr2	3308220	3308973	LTR/Gypsy	No
AT2TE14330	Chr2	3309016	3311366	LTR/Gypsy	No
AT2TE14490	Chr2	3342505	3342805	LTR/Copia	No
AT2TE14495	Chr2	3344500	3344789	LTR/Copia	No
AT2TE14555	Chr2	3355564	3356654	LINE/L1	No
AT2TE14720	Chr2	3391792	3391838	LTR/Gypsy	No
AT2TE14960	Chr2	3438371	3438428	RC/Helitron	Yes
AT2TE14970	Chr2	3440472	3440652	LTR/Copia	No
AT2TE15030	Chr2	3454198	3454406	LTR/Copia	Yes
AT2TE15045	Chr2	3459140	3460112	LTR/Copia	No
AT2TE15340	Chr2	3517283	3517482	RathE3_cons	No
AT2TE15350	Chr2	3521217	3521390	LINE/L1	No
AT2TE15975	Chr2	3667039	3671940	LTR/Copia	No
AT2TE18075	Chr2	4304293	4304847	DNA	No
AT2TE18110	Chr2	4310333	4310520	RC/Helitron	No
AT2TE18115	Chr2	4311736	4311909	LTR/Gypsy	No
AT2TE18485	Chr2	4414834	4415890	DNA/MuDR	No
AT2TE18495	Chr2	4415925	4419880	RC/Helitron	No
AT2TE18505	Chr2	4419881	4422099	RC/Helitron	No
AT2TE18800	Chr2	4483478	4483610	LINE/L1	No
AT2TE18815	Chr2	4486059	4486323	RC/Helitron	No
AT2TE18830	Chr2	4490651	4500765	LTR/Gypsy	Yes
AT2TE18840	Chr2	4500831	4502203	RC/Helitron	No
AT2TE18860	Chr2	4504054	4505918	LTR/Gypsy	No
AT2TE19610	Chr2	4728862	4729352	LTR/Gypsy	Yes
AT2TE19615	Chr2	4729404	4737545	DNA/MuDR	Yes
AT2TE19910	Chr2	4800143	4800375	LTR/Gypsy	No
AT2TE19915	Chr2	4801104	4801284	LTR/Gypsy	No
AT2TE19930	Chr2	4805855	4805893	DNA/En-Spm	No
AT2TE19935	Chr2	4806075	4806179	LTR/Copia	No
AT2TE19940	Chr2	4807306	4807337	RC/Helitron	No
AT2TE20170	Chr2	4890916	4891675	DNA/MuDR	No
AT2TE20175	Chr2	4893331	4893397	RC/Helitron	No
AT2TE20205	Chr2	4900803	4909281	DNA/En-Spm	No
AT2TE20220	Chr2	4910286	4919074	DNA/En-Spm	Yes
AT2TE20520	Chr2	5005804	5005938	DNA/HAT	No
AT2TE20685	Chr2	5032581	5033778	LTR/Gypsy	No
AT2TE20735	Chr2	5040995	5048412	LTR/Gypsy	Yes
AT2TE20870	Chr2	5073847	5078418	LTR/Copia	No
AT2TE20940	Chr2	5092513	5097934	LTR/Gypsy	No
AT2TE20985	Chr2	5114443	5114897	RC/Helitron	No
AT2TE21310	Chr2	5215099	5215319	RC/Helitron	No
AT2TE22040	Chr2	5440527	5444575	DNA/En-Spm	Yes
AT2TE22590	Chr2	5592864	5593106	RC/Helitron	No
AT2TE22815	Chr2	5649282	5649720	SINE	No
AT2TE23870	Chr2	5861201	5865906	DNA/MuDR	No
AT2TE24140	Chr2	5925853	5926014	LINE/L1	No
AT2TE24520	Chr2	6023868	6027026	LTR/Copia	No
AT2TE24640	Chr2	6051703	6052327	DNA/MuDR	No
AT2TE24650	Chr2	6053174	6053448	LINE/L1	No
AT2TE25020	Chr2	6148550	6162030	RC/Helitron	No
AT2TE25110	Chr2	6179827	6180959	LTR/Gypsy	No
AT2TE25290	Chr2	6214710	6214915	RC/Helitron	No
AT2TE25295	Chr2	6215135	6215240	LTR/Gypsy	No
AT2TE25440	Chr2	6240939	6241896	RC/Helitron	No
AT2TE25940	Chr2	6366465	6366923	DNA/MuDR	No
AT2TE26110	Chr2	6399691	6400267	DNA/En-Spm	No
AT2TE26535	Chr2	6490648	6491401	DNA	No
AT2TE26610	Chr2	6508853	6510920	LTR/Gypsy	Yes
AT2TE26655	Chr2	6519271	6519373	RC/Helitron	No
AT2TE26660	Chr2	6520285	6520607	LINE/L1	No
AT2TE26665	Chr2	6521000	6521399	RC/Helitron	No
AT2TE26670	Chr2	6521400	6523618	RC/Helitron	No
AT2TE26680	Chr2	6524256	6533075	DNA/En-Spm	No
AT2TE26845	Chr2	6563189	6563522	LTR/Gypsy	No
AT2TE26850	Chr2	6564669	6564985	LTR/Gypsy	No
AT2TE27050	Chr2	6638937	6639192	DNA/En-Spm	No
AT2TE27080	Chr2	6645350	6645448	SINE	No
AT2TE28015	Chr2	6880749	6880917	DNA/MuDR	No
AT2TE28020	Chr2	6881261	6884610	DNA/MuDR	Yes
AT2TE28920	Chr2	7108934	7109098	RC/Helitron	No
AT2TE29045	Chr2	7136786	7136883	DNA/HAT	No
AT2TE29070	Chr2	7143422	7144050	DNA/MuDR	No
AT2TE29340	Chr2	7201901	7203864	DNA/En-Spm	No
AT2TE29630	Chr2	7268743	7269764	LTR/Copia	No
AT2TE29765	Chr2	7299892	7299973	RC/Helitron	No
AT2TE29775	Chr2	7300023	7308043	RC/Helitron	No
AT2TE29890	Chr2	7322419	7323816	RC/Helitron	No
AT2TE29960	Chr2	7338569	7338685	LTR/Copia	No
AT2TE30930	Chr2	7522020	7522402	RC/Helitron	No
AT2TE31130	Chr2	7566284	7566548	RC/Helitron	No
AT2TE31290	Chr2	7598597	7602614	LTR/Copia	No
AT2TE31825	Chr2	7716209	7717155	RC/Helitron	No
AT2TE32080	Chr2	7767524	7767656	DNA/En-Spm	No
AT2TE33330	Chr2	8028046	8029825	RC/Helitron	No
AT2TE33750	Chr2	8123579	8123630	DNA/Harbinger	No
AT2TE33940	Chr2	8165879	8166175	RC/Helitron	No
AT2TE33965	Chr2	8172336	8172739	RC/Helitron	No
AT2TE34500	Chr2	8296255	8297658	RC/Helitron	No
AT2TE35160	Chr2	8430983	8431496	DNA/MuDR	No
AT2TE35695	Chr2	8530189	8531377	RC/Helitron	No
AT2TE36460	Chr2	8696992	8697133	DNA/MuDR	No
AT2TE36670	Chr2	8740315	8740384	LTR/Copia	No
AT2TE36940	Chr2	8796027	8796156	RC/Helitron	No
AT2TE37325	Chr2	8872130	8883513	RC/Helitron	No
AT2TE37450	Chr2	8898891	8899234	DNA/MuDR	No
AT2TE37610	Chr2	8925715	8925813	DNA/MuDR	No
AT2TE38000	Chr2	9005578	9005954	LINE?	No
AT2TE38580	Chr2	9126265	9126365	DNA/MuDR	No
AT2TE39860	Chr2	9387633	9387963	DNA/MuDR	No
AT2TE40090	Chr2	9432663	9433854	RC/Helitron	No
AT2TE40675	Chr2	9553021	9553872	RC/Helitron	No
AT2TE41170	Chr2	9653805	9654719	DNA/Harbinger	Yes
AT2TE41380	Chr2	9697813	9698093	DNA/En-Spm	No
AT2TE41385	Chr2	9698094	9698140	DNA/En-Spm	No
AT2TE41390	Chr2	9698613	9699363	DNA/MuDR	No
AT2TE41455	Chr2	9713524	9713904	LTR/Copia	No
AT2TE41665	Chr2	9757156	9757460	RC/Helitron	No
AT2TE41835	Chr2	9794964	9795098	RathE1_cons	No
AT2TE41840	Chr2	9795835	9796075	LINE/L1	No
AT2TE42060	Chr2	9837265	9837291	RC/Helitron	No
AT2TE42190	Chr2	9865711	9865874	DNA	No
AT2TE42420	Chr2	9914609	9914698	DNA/MuDR	No
AT2TE42485	Chr2	9927685	9932560	LTR/Copia	No
AT2TE42505	Chr2	9937967	9938055	RC/Helitron	No
AT2TE42785	Chr2	9995438	9995554	DNA/MuDR	No
AT2TE42990	Chr2	10045354	10045588	DNA	No
AT2TE43070	Chr2	10061942	10063319	RC/Helitron	No
AT2TE43125	Chr2	10075336	10076174	RC/Helitron	No
AT2TE43240	Chr2	10108408	10109100	RC/Helitron	No
AT2TE43295	Chr2	10121748	10122078	DNA/MuDR	No
AT2TE43395	Chr2	10140614	10140849	DNA/En-Spm	No
AT2TE44680	Chr2	10419750	10420731	RC/Helitron	No
AT2TE44710	Chr2	10428162	10428247	LTR/Copia	No
AT2TE44940	Chr2	10471318	10471437	RC/Helitron	No
AT2TE45020	Chr2	10488229	10491804	LTR/Copia	No
AT2TE45040	Chr2	10496214	10496367	DNA/Harbinger	No
AT2TE45250	Chr2	10541093	10541839	DNA/MuDR	No
AT2TE45270	Chr2	10546132	10546286	RC/Helitron	No
AT2TE45275	Chr2	10546287	10546953	RC/Helitron	No
AT2TE45280	Chr2	10547026	10549520	Unassigned	No
AT2TE45540	Chr2	10628094	10628298	DNA/MuDR	No
AT2TE45910	Chr2	10704364	10705554	RC/Helitron	No
AT2TE46170	Chr2	10759782	10759938	DNA/En-Spm	No
AT2TE46175	Chr2	10760671	10761705	DNA/HAT	No
AT2TE46580	Chr2	10843818	10843893	DNA/Harbinger	No
AT2TE47020	Chr2	10931032	10931246	DNA/MuDR	No
AT2TE47040	Chr2	10933851	10934011	LTR/Copia	No
AT2TE47640	Chr2	11052251	11053460	DNA/MuDR	No
AT2TE47650	Chr2	11053498	11054373	RC/Helitron	No
AT2TE47790	Chr2	11081250	11081712	DNA/HAT	No
AT2TE47940	Chr2	11112076	11112133	LTR/Copia	No
AT2TE48070	Chr2	11141208	11141590	DNA/MuDR	No
AT2TE48170	Chr2	11161051	11161354	DNA/MuDR	No
AT2TE48195	Chr2	11163909	11164086	DNA/MuDR	No
AT2TE48800	Chr2	11287470	11287580	RC/Helitron	No
AT2TE48870	Chr2	11302121	11302228	RC/Helitron	No
AT2TE48890	Chr2	11303965	11304549	RC/Helitron	No
AT2TE49930	Chr2	11518334	11518400	DNA/En-Spm	No
AT2TE49950	Chr2	11522543	11523084	RC/Helitron	No
AT2TE50690	Chr2	11670688	11670804	DNA/Harbinger	No
AT2TE50695	Chr2	11671082	11671242	DNA/Harbinger	No
AT2TE50820	Chr2	11696416	11696560	DNA/MuDR	No
AT2TE50950	Chr2	11723546	11723878	LTR/Copia	No
AT2TE51050	Chr2	11745219	11745628	DNA/MuDR	No
AT2TE51070	Chr2	11750073	11750268	DNA/MuDR	No
AT2TE51945	Chr2	11937801	11937864	RC/Helitron	No
AT2TE52070	Chr2	11962018	11962610	RC/Helitron	No
AT2TE52200	Chr2	11991426	11991656	RC/Helitron	No
AT2TE52390	Chr2	12030406	12030431	DNA/MuDR	No
AT2TE52400	Chr2	12031918	12032096	RC/Helitron	No
AT2TE52640	Chr2	12085364	12085654	DNA/MuDR	No
AT2TE53385	Chr2	12245011	12246475	RC/Helitron	No
AT2TE53395	Chr2	12249620	12249735	DNA/MuDR	No
AT2TE54200	Chr2	12416117	12416590	DNA/MuDR	No
AT2TE55520	Chr2	12701346	12701473	DNA/HAT	No
AT2TE55575	Chr2	12713128	12713170	LTR/Gypsy	No
AT2TE55910	Chr2	12784952	12785025	LTR/Copia	No
AT2TE55970	Chr2	12798329	12798861	RC/Helitron	No
AT2TE56040	Chr2	12814548	12814949	DNA/MuDR	No
AT2TE56340	Chr2	12876125	12877655	RC/Helitron	No
AT2TE56780	Chr2	12968844	12968865	RC/Helitron	No
AT2TE56855	Chr2	12980583	12980656	RC/Helitron	No
AT2TE57075	Chr2	13026006	13026281	DNA/MuDR	No
AT2TE57110	Chr2	13034273	13034423	LTR/Copia	No
AT2TE57115	Chr2	13035914	13036722	RC/Helitron	No
AT2TE57160	Chr2	13049509	13051773	Unassigned	No
AT2TE57395	Chr2	13095390	13095418	DNA/MuDR	No
AT2TE57460	Chr2	13109479	13109859	DNA/MuDR	No
AT2TE57465	Chr2	13109860	13109907	RC/Helitron	No
AT2TE57770	Chr2	13172142	13172395	DNA/Harbinger	No
AT2TE57775	Chr2	13173887	13174079	DNA/Harbinger	No
AT2TE57785	Chr2	13177890	13178216	DNA/En-Spm	No
AT2TE57840	Chr2	13190281	13190398	DNA/MuDR	No
AT2TE57940	Chr2	13211086	13211354	RC/Helitron	No
AT2TE59330	Chr2	13500272	13500435	LTR/Gypsy	No
AT2TE59470	Chr2	13530654	13530779	LTR/Gypsy	No
AT2TE59610	Chr2	13558698	13559061	DNA/En-Spm	No
AT2TE60125	Chr2	13662186	13662212	RC/Helitron	No
AT2TE60850	Chr2	13814382	13814646	DNA/MuDR	No
AT2TE61100	Chr2	13863952	13864344	LTR/Gypsy	No
AT2TE62260	Chr2	14090018	14090120	DNA/MuDR	No
AT2TE62705	Chr2	14182563	14183400	RC/Helitron	No
AT2TE63120	Chr2	14267344	14267403	DNA/MuDR	No
AT2TE63125	Chr2	14267404	14267655	DNA/MuDR	No
AT2TE63800	Chr2	14407884	14412426	DNA/En-Spm	Yes
AT2TE64130	Chr2	14476185	14476557	DNA/MuDR	No
AT2TE64890	Chr2	14631914	14632343	RC/Helitron	No
AT2TE65230	Chr2	14702522	14702627	DNA/MuDR	No
AT2TE66650	Chr2	14989324	14989378	DNA/HAT	No
AT2TE66655	Chr2	14989458	14989536	DNA/HAT	No
AT2TE67390	Chr2	15142617	15142777	LTR/Copia	No
AT2TE68105	Chr2	15288618	15288920	DNA/MuDR	No
AT2TE68335	Chr2	15335514	15335632	DNA/MuDR	No
AT2TE68630	Chr2	15395129	15395271	LTR/Copia	No
AT2TE69230	Chr2	15516287	15516515	DNA/MuDR	No
AT2TE69570	Chr2	15583367	15583540	LTR/Copia	No
AT2TE70700	Chr2	15810491	15810563	DNA	No
AT2TE70830	Chr2	15836718	15836784	LINE/L1	No
AT2TE71050	Chr2	15882780	15883287	RC/Helitron	No
AT2TE71350	Chr2	15945163	15945249	DNA/MuDR	No
AT2TE71535	Chr2	15980364	15980669	LTR/Copia	No
AT2TE71580	Chr2	15989866	15990001	DNA/Harbinger	No
AT2TE71745	Chr2	16023967	16024532	RC/Helitron	No
AT2TE71850	Chr2	16045589	16045689	DNA/MuDR	No
AT2TE72160	Chr2	16108588	16108751	DNA/MuDR	No
AT2TE73080	Chr2	16291840	16291912	DNA/Harbinger	No
AT2TE73320	Chr2	16340933	16348707	RC/Helitron	No
AT2TE73940	Chr2	16467347	16467949	RC/Helitron	No
AT2TE74400	Chr2	16557805	16558800	RC/Helitron	No
AT2TE74720	Chr2	16623793	16623979	DNA/MuDR	No
AT2TE75490	Chr2	16782783	16782932	DNA/MuDR	No
AT2TE75960	Chr2	16875598	16877147	RC/Helitron	No
AT2TE76840	Chr2	17059412	17059769	RC/Helitron	No
AT2TE77015	Chr2	17095130	17095512	LTR/Gypsy	No
AT2TE78320	Chr2	17362655	17362821	SINE	No
AT2TE78400	Chr2	17378888	17379024	DNA/En-Spm	No
AT2TE79090	Chr2	17516285	17516387	DNA/MuDR	No
AT2TE79400	Chr2	17583627	17583933	DNA/En-Spm	No
AT2TE80000	Chr2	17701344	17701422	DNA/Harbinger	No
AT2TE80325	Chr2	17766285	17766668	DNA/MuDR	No
AT2TE80480	Chr2	17798397	17798524	LTR/Copia	No
AT2TE80670	Chr2	17835235	17835637	DNA/MuDR	No
AT2TE81055	Chr2	17914064	17914112	RC/Helitron	No
AT2TE82400	Chr2	18187089	18187974	RC/Helitron	No
AT2TE83150	Chr2	18338921	18339015	DNA/MuDR	No
AT2TE84250	Chr2	18561894	18562133	DNA/Harbinger	No
AT2TE84415	Chr2	18594859	18595311	DNA/Harbinger	No
AT2TE84830	Chr2	18682287	18682433	DNA/MuDR	No
AT2TE85710	Chr2	18853667	18854301	RC/Helitron	No
AT2TE85800	Chr2	18873669	18873794	DNA/MuDR	No
AT2TE85930	Chr2	18898405	18898480	DNA/MuDR	No
AT2TE86050	Chr2	18923098	18923159	DNA/MuDR	No
AT2TE86100	Chr2	18933629	18933985	LINE/L1	No
AT2TE86120	Chr2	18938590	18939242	RC/Helitron	No
AT2TE86520	Chr2	19018622	19018770	DNA/MuDR	No
AT2TE87420	Chr2	19196957	19197374	RC/Helitron	No
AT2TE87640	Chr2	19242629	19243132	RC/Helitron	No
AT2TE87730	Chr2	19262228	19262544	DNA/MuDR	No
AT2TE88030	Chr2	19322435	19322500	RC/Helitron	No
AT2TE89480	Chr2	19618009	19618083	DNA/MuDR	No
AT3TE00320	Chr3	74310	75008	RC/Helitron	No
AT3TE00780	Chr3	183649	184040	DNA/MuDR	No
AT3TE02100	Chr3	490910	491312	DNA/MuDR	No
AT3TE02890	Chr3	681409	681558	LTR/Gypsy	No
AT3TE03320	Chr3	786331	786436	DNA/MuDR	No
AT3TE03830	Chr3	908064	908222	DNA/En-Spm	No
AT3TE04510	Chr3	1074148	1074909	RC/Helitron	No
AT3TE05240	Chr3	1246057	1246492	RC/Helitron	No
AT3TE05245	Chr3	1246669	1250395	Unassigned	No
AT3TE05950	Chr3	1410121	1410588	DNA/MuDR	No
AT3TE05960	Chr3	1413150	1413432	DNA/En-Spm	No
AT3TE06050	Chr3	1434308	1434970	DNA/MuDR	No
AT3TE06290	Chr3	1489860	1490079	DNA/MuDR	No
AT3TE06390	Chr3	1514899	1514975	LTR/Copia	No
AT3TE06490	Chr3	1539503	1539662	DNA/MuDR	No
AT3TE06510	Chr3	1545046	1545365	RC/Helitron	No
AT3TE06550	Chr3	1555420	1560680	LINE/L1	Yes
AT3TE07270	Chr3	1728292	1728789	RC/Helitron	No
AT3TE07330	Chr3	1743413	1746785	Unassigned	No
AT3TE07610	Chr3	1813945	1814091	DNA/MuDR	No
AT3TE07760	Chr3	1849192	1849337	SINE	No
AT3TE07855	Chr3	1871677	1872022	DNA/MuDR	No
AT3TE08230	Chr3	1959160	1959415	LTR/Gypsy	No
AT3TE08235	Chr3	1959468	1960013	DNA/MuDR	No
AT3TE08245	Chr3	1960683	1960937	DNA/MuDR	No
AT3TE08255	Chr3	1961165	1961205	DNA/MuDR	No
AT3TE08265	Chr3	1963668	1963727	LTR/Gypsy	Yes
AT3TE08270	Chr3	1964162	1964439	RathE2_cons	Yes
AT3TE08290	Chr3	1969731	1970008	RathE2_cons	No
AT3TE08370	Chr3	1986253	1986554	LTR/Copia	No
AT3TE08860	Chr3	2102443	2102619	DNA/En-Spm	No
AT3TE08990	Chr3	2132796	2132895	LTR/Copia	No
AT3TE09220	Chr3	2189479	2192622	Unassigned	No
AT3TE09350	Chr3	2223065	2223504	DNA/MuDR	No
AT3TE09750	Chr3	2319401	2319594	DNA/En-Spm	No
AT3TE10150	Chr3	2413376	2413453	DNA/MuDR	No
AT3TE10670	Chr3	2534946	2535090	DNA/MuDR	No
AT3TE11175	Chr3	2648552	2648624	RC/Helitron	No
AT3TE13000	Chr3	3096744	3097057	LTR/Gypsy	No
AT3TE13060	Chr3	3111278	3115854	LTR/Gypsy	No
AT3TE13550	Chr3	3228879	3229006	DNA/MuDR	No
AT3TE13760	Chr3	3275685	3276403	RC/Helitron	No
AT3TE15145	Chr3	3602065	3602294	DNA/En-Spm	No
AT3TE15620	Chr3	3715915	3715975	RC/Helitron	No
AT3TE16190	Chr3	3847810	3848028	DNA/En-Spm	No
AT3TE16315	Chr3	3874630	3874777	RC/Helitron	No
AT3TE16920	Chr3	4018303	4018379	LTR/Copia	No
AT3TE17230	Chr3	4093667	4093833	DNA/MuDR	No
AT3TE17310	Chr3	4111909	4112429	DNA	No
AT3TE17750	Chr3	4216109	4216154	RC/Helitron	No
AT3TE18040	Chr3	4276603	4288584	RC/Helitron	No
AT3TE18450	Chr3	4377061	4378171	Unassigned	No
AT3TE18490	Chr3	4388254	4388459	DNA/En-Spm	No
AT3TE18945	Chr3	4494522	4495163	RC/Helitron	No
AT3TE19080	Chr3	4525825	4526008	DNA/MuDR	No
AT3TE19440	Chr3	4608308	4608475	LTR/Copia	No
AT3TE19725	Chr3	4672816	4672947	DNA/MuDR	No
AT3TE19920	Chr3	4720880	4721123	RC/Helitron	No
AT3TE20930	Chr3	4967160	4970274	Unassigned	No
AT3TE21410	Chr3	5083000	5083370	DNA/En-Spm	No
AT3TE21460	Chr3	5094241	5094702	DNA/MuDR	No
AT3TE21700	Chr3	5151996	5155306	DNA/Harbinger	Yes
AT3TE22070	Chr3	5245219	5246547	RC/Helitron	No
AT3TE22150	Chr3	5265409	5266028	RC/Helitron	No
AT3TE22200	Chr3	5277962	5286732	DNA/MuDR	Yes
AT3TE22970	Chr3	5465508	5465891	RC/Helitron	No
AT3TE23210	Chr3	5523881	5524023	DNA/MuDR	No
AT3TE24140	Chr3	5742337	5742494	DNA/MuDR	No
AT3TE24450	Chr3	5814877	5815393	LTR/Gypsy	No
AT3TE24460	Chr3	5816292	5816478	DNA/MuDR	No
AT3TE24545	Chr3	5838105	5838298	DNA/MuDR	No
AT3TE24620	Chr3	5852242	5852422	DNA/En-Spm	No
AT3TE25130	Chr3	5981888	5981916	RC/Helitron	No
AT3TE25135	Chr3	5981917	5983138	RC/Helitron	No
AT3TE25340	Chr3	6032633	6032879	DNA/MuDR	No
AT3TE25420	Chr3	6052479	6052617	RC/Helitron	No
AT3TE25435	Chr3	6055366	6055585	RC/Helitron	No
AT3TE25930	Chr3	6171480	6171666	DNA/En-Spm	No
AT3TE25950	Chr3	6174635	6174750	DNA/MuDR	No
AT3TE26560	Chr3	6314024	6314262	DNA/En-Spm	No
AT3TE26780	Chr3	6365650	6366071	DNA/MuDR	No
AT3TE26950	Chr3	6402749	6402965	DNA/En-Spm	No
AT3TE27050	Chr3	6427022	6427435	DNA/MuDR	No
AT3TE27070	Chr3	6435007	6435148	DNA/MuDR	No
AT3TE27170	Chr3	6458157	6458615	DNA/Harbinger	No
AT3TE27240	Chr3	6478386	6478610	LTR/Gypsy	No
AT3TE27265	Chr3	6486198	6486326	DNA/MuDR	No
AT3TE27500	Chr3	6545675	6545726	LTR/Gypsy	No
AT3TE27770	Chr3	6610679	6610988	LTR/Gypsy	No
AT3TE28870	Chr3	6874937	6875092	DNA/Harbinger	No
AT3TE29000	Chr3	6906047	6906080	RC/Helitron	No
AT3TE29600	Chr3	7047621	7047700	LTR/Copia	No
AT3TE29990	Chr3	7140618	7141006	LTR/Gypsy	No
AT3TE30150	Chr3	7177303	7177561	DNA/MuDR	No
AT3TE30230	Chr3	7197654	7198378	RC/Helitron	No
AT3TE30915	Chr3	7354400	7354602	LTR/Copia	No
AT3TE30960	Chr3	7366210	7367748	Unassigned	No
AT3TE30965	Chr3	7368267	7369526	Unassigned	No
AT3TE30970	Chr3	7370168	7371403	Unassigned	No
AT3TE30975	Chr3	7372760	7374364	Unassigned	No
AT3TE30980	Chr3	7375158	7376420	Unassigned	No
AT3TE31720	Chr3	7548607	7548656	DNA/Harbinger	No
AT3TE32115	Chr3	7645456	7645603	DNA/HAT	No
AT3TE32485	Chr3	7734571	7735073	RC/Helitron	No
AT3TE32730	Chr3	7795545	7795980	LTR/Gypsy	No
AT3TE32785	Chr3	7806866	7807215	LTR/Copia	No
AT3TE32805	Chr3	7815816	7815878	RC/Helitron	No
AT3TE32830	Chr3	7821571	7822202	RC/Helitron	No
AT3TE32910	Chr3	7841286	7841608	DNA/HAT	No
AT3TE32915	Chr3	7843682	7843739	DNA/HAT	No
AT3TE32925	Chr3	7845325	7845396	LINE/L1	No
AT3TE33110	Chr3	7895255	7895509	RC/Helitron	No
AT3TE34080	Chr3	8125725	8125824	LTR/Copia	No
AT3TE34225	Chr3	8157843	8172569	RC/Helitron	No
AT3TE34290	Chr3	8173654	8173865	LTR/Copia	No
AT3TE34320	Chr3	8180021	8180776	RC/Helitron	No
AT3TE34360	Chr3	8195020	8195406	DNA/MuDR	No
AT3TE34915	Chr3	8328111	8328186	RC/Helitron	No
AT3TE34970	Chr3	8343578	8343657	RC/Helitron	No
AT3TE35255	Chr3	8410613	8411270	LTR/Gypsy	No
AT3TE35260	Chr3	8411460	8411634	DNA/MuDR	No
AT3TE35290	Chr3	8419684	8419934	RC/Helitron	No
AT3TE35400	Chr3	8443062	8443402	DNA/MuDR	No
AT3TE35790	Chr3	8530889	8531137	DNA/En-Spm	No
AT3TE36155	Chr3	8624822	8624886	DNA/MuDR	No
AT3TE36450	Chr3	8695900	8696410	DNA/MuDR	No
AT3TE36455	Chr3	8696411	8696806	DNA/MuDR	No
AT3TE36835	Chr3	8789308	8791042	LINE/L1	No
AT3TE37080	Chr3	8862834	8863086	LTR/Copia	No
AT3TE37200	Chr3	8893055	8893859	RC/Helitron	No
AT3TE37470	Chr3	8960410	8960618	DNA/MuDR	No
AT3TE37780	Chr3	9040174	9040459	DNA/En-Spm	No
AT3TE37850	Chr3	9057848	9058512	RC/Helitron	No
AT3TE38040	Chr3	9102521	9103044	RC/Helitron	No
AT3TE38110	Chr3	9119793	9119952	RC/Helitron	No
AT3TE38115	Chr3	9119953	9120839	RC/Helitron	No
AT3TE38180	Chr3	9134282	9134753	DNA/HAT	No
AT3TE39260	Chr3	9398699	9398786	DNA	No
AT3TE39470	Chr3	9456003	9456374	DNA/MuDR	No
AT3TE39680	Chr3	9509266	9509441	RC/Helitron	No
AT3TE39720	Chr3	9517233	9517374	DNA/MuDR	No
AT3TE39810	Chr3	9540270	9540291	RC/Helitron	No
AT3TE40220	Chr3	9642882	9644379	RC/Helitron	No
AT3TE40300	Chr3	9665523	9665603	RC/Helitron	No
AT3TE40370	Chr3	9680814	9681543	DNA/MuDR	No
AT3TE40600	Chr3	9753088	9753445	DNA/MuDR	No
AT3TE40725	Chr3	9783357	9783727	RC/Helitron	No
AT3TE40735	Chr3	9784929	9787388	LINE/L1	No
AT3TE40800	Chr3	9801519	9801596	LTR/Copia	No
AT3TE40935	Chr3	9833837	9834038	DNA/MuDR	No
AT3TE41815	Chr3	10043091	10043724	RC/Helitron	No
AT3TE42150	Chr3	10128039	10128096	DNA/En-Spm	No
AT3TE42190	Chr3	10140741	10140854	SINE	No
AT3TE42270	Chr3	10166812	10168575	DNA/MuDR	No
AT3TE42955	Chr3	10339138	10339605	RC/Helitron	No
AT3TE43000	Chr3	10353817	10354290	RC/Helitron	No
AT3TE43020	Chr3	10356481	10357165	RC/Helitron	No
AT3TE43080	Chr3	10373032	10374065	DNA/HAT	No
AT3TE43090	Chr3	10376365	10377244	RC/Helitron	No
AT3TE43175	Chr3	10396327	10397920	LTR/Copia	No
AT3TE43180	Chr3	10398064	10398408	LTR/Copia	No
AT3TE43200	Chr3	10400031	10400622	LTR/Copia	No
AT3TE43350	Chr3	10438398	10439421	RC/Helitron	No
AT3TE43380	Chr3	10443360	10443882	RC/Helitron	No
AT3TE43410	Chr3	10448696	10448799	LINE/L1	No
AT3TE43415	Chr3	10449619	10450104	DNA/HAT	No
AT3TE43425	Chr3	10453642	10454350	DNA/Pogo	No
AT3TE43430	Chr3	10454351	10454441	DNA/Pogo	No
AT3TE43435	Chr3	10456782	10457022	RC/Helitron	No
AT3TE43440	Chr3	10457033	10458506	RC/Helitron	No
AT3TE43450	Chr3	10459718	10459885	DNA/HAT	No
AT3TE43480	Chr3	10467465	10467738	DNA	No
AT3TE43550	Chr3	10477962	10483743	LINE/L1	No
AT3TE43605	Chr3	10494694	10494973	LTR/Copia	No
AT3TE43610	Chr3	10495019	10495694	LTR/Copia	No
AT3TE43615	Chr3	10495709	10496814	LINE/L1	No
AT3TE43620	Chr3	10496815	10497195	LTR/Copia	No
AT3TE43630	Chr3	10500234	10500463	LTR/Copia	No
AT3TE43635	Chr3	10500634	10500913	LTR/Copia	No
AT3TE43655	Chr3	10509106	10509520	RC/Helitron	No
AT3TE43770	Chr3	10538202	10538630	RC/Helitron	No
AT3TE44395	Chr3	10687034	10687244	DNA/MuDR	No
AT3TE44530	Chr3	10716963	10717265	DNA/En-Spm	No
AT3TE44620	Chr3	10737762	10738131	LTR/Gypsy	No
AT3TE44720	Chr3	10757769	10758658	RC/Helitron	No
AT3TE44915	Chr3	10801663	10802188	DNA/MuDR	No
AT3TE45230	Chr3	10876350	10876509	LINE/L1	No
AT3TE45330	Chr3	10902528	10902659	SINE	No
AT3TE45385	Chr3	10917704	10922777	LINE/L1	No
AT3TE45430	Chr3	10930888	10932595	LTR/Gypsy	Yes
AT3TE45500	Chr3	10941719	10942433	RC/Helitron	No
AT3TE45620	Chr3	10970102	10976062	LINE/L1	No
AT3TE45640	Chr3	10980649	10980804	DNA/Harbinger	No
AT3TE45645	Chr3	10982264	10982475	LTR/Copia	No
AT3TE45950	Chr3	11051649	11052111	DNA/MuDR	No
AT3TE46170	Chr3	11097260	11099626	DNA/HAT	No
AT3TE46175	Chr3	11099819	11100019	DNA/MuDR	No
AT3TE46180	Chr3	11100254	11100567	RC/Helitron	No
AT3TE46185	Chr3	11100724	11101222	LINE/L1	No
AT3TE46195	Chr3	11101256	11102041	LTR/Gypsy	No
AT3TE46360	Chr3	11151333	11151369	RC/Helitron	No
AT3TE46370	Chr3	11151399	11152857	RC/Helitron	No
AT3TE47530	Chr3	11397741	11398707	RC/Helitron	No
AT3TE48185	Chr3	11589531	11589707	DNA/MuDR	No
AT3TE48960	Chr3	11758304	11758470	DNA/MuDR	No
AT3TE49090	Chr3	11793559	11798454	DNA/MuDR	Yes
AT3TE49340	Chr3	11853141	11856592	LTR/Gypsy	No
AT3TE49355	Chr3	11856700	11858051	LTR/Gypsy	No
AT3TE49360	Chr3	11858052	11859203	LTR/Gypsy	No
AT3TE49365	Chr3	11859219	11859835	LTR/Gypsy	No
AT3TE50375	Chr3	12105506	12121576	DNA/MuDR	Yes
AT3TE50595	Chr3	12187386	12191386	LTR/Gypsy	No
AT3TE51150	Chr3	12348429	12350350	DNA/En-Spm	No
AT3TE51195	Chr3	12358190	12362224	RC/Helitron	No
AT3TE51210	Chr3	12362622	12364053	RC/Helitron	No
AT3TE51325	Chr3	12409273	12414048	LTR/Gypsy	No
AT3TE51380	Chr3	12437686	12442726	DNA/En-Spm	No
AT3TE51710	Chr3	12559239	12560276	RC/Helitron	No
AT3TE52590	Chr3	12792548	12795147	DNA/HAT	No
AT3TE53985	Chr3	13198082	13205284	DNA/En-Spm	Yes
AT3TE53995	Chr3	13205326	13209008	DNA/En-Spm	Yes
AT3TE55070	Chr3	13529944	13530053	RC/Helitron	No
AT3TE55815	Chr3	13715040	13715101	DNA	No
AT3TE56410	Chr3	13778796	13778859	DNA	Yes
AT3TE57780	Chr3	14097290	14111363	DNA/MuDR	Yes
AT3TE57935	Chr3	14133047	14138184	DNA/MuDR	No
AT3TE57940	Chr3	14138245	14139567	LTR/Gypsy	No
AT3TE57995	Chr3	14144408	14147188	LTR/Gypsy	No
AT3TE58010	Chr3	14147279	14151360	LTR/Gypsy	No
AT3TE58020	Chr3	14151420	14157497	LTR/Gypsy	No
AT3TE58030	Chr3	14158173	14158856	LTR/Gypsy	Yes
AT3TE58050	Chr3	14159737	14165712	LTR/Gypsy	Yes
AT3TE58055	Chr3	14165713	14167036	LTR/Gypsy	No
AT3TE58075	Chr3	14168912	14169865	LTR/Gypsy	No
AT3TE58085	Chr3	14170251	14170698	LINE/L1	No
AT3TE58090	Chr3	14170703	14172229	DNA/En-Spm	No
AT3TE58160	Chr3	14181462	14181525	DNA	No
AT3TE58320	Chr3	14206319	14206389	DNA	No
AT3TE58560	Chr3	14237710	14242634	LTR/Gypsy	Yes
AT3TE58570	Chr3	14242653	14245161	LTR/Gypsy	Yes
AT3TE58580	Chr3	14247894	14250379	LTR/Gypsy	Yes
AT3TE58605	Chr3	14255661	14260360	LTR/Gypsy	No
AT3TE58610	Chr3	14260361	14261508	LTR/Gypsy	No
AT3TE58630	Chr3	14263421	14266771	LTR/Gypsy	No
AT3TE58635	Chr3	14266782	14270211	DNA/En-Spm	No
AT3TE58655	Chr3	14272908	14285452	RC/Helitron	No
AT3TE58690	Chr3	14291663	14293006	LINE/L1	No
AT3TE58720	Chr3	14295720	14297040	LTR/Gypsy	No
AT3TE58730	Chr3	14297868	14299603	DNA/MuDR	No
AT3TE58855	Chr3	14323641	14323776	DNA/HAT	No
AT3TE59620	Chr3	14551802	14556855	LTR/Gypsy	No
AT3TE60280	Chr3	14738726	14741751	DNA/En-Spm	Yes
AT3TE60310	Chr3	14749400	14750294	Unassigned	No
AT3TE60425	Chr3	14788099	14789519	LTR/Gypsy	Yes
AT3TE60870	Chr3	14916939	14918972	LTR/Gypsy	No
AT3TE60875	Chr3	14918973	14927509	DNA/MuDR	Yes
AT3TE61525	Chr3	15104978	15108146	DNA/En-Spm	No
AT3TE62370	Chr3	15353061	15354750	RC/Helitron	No
AT3TE62545	Chr3	15403872	15405378	Unassigned	No
AT3TE62825	Chr3	15512126	15512198	LTR/Copia	No
AT3TE63065	Chr3	15598179	15600798	Unassigned	No
AT3TE63075	Chr3	15603747	15604651	RC/Helitron	No
AT3TE63110	Chr3	15610828	15611320	RC/Helitron	No
AT3TE63115	Chr3	15611896	15612022	LINE/L1	No
AT3TE63120	Chr3	15612193	15612434	DNA/MuDR	No
AT3TE63125	Chr3	15613222	15613492	DNA	No
AT3TE63130	Chr3	15614133	15614939	RC/Helitron	No
AT3TE63260	Chr3	15642942	15644096	RC/Helitron	No
AT3TE63405	Chr3	15677491	15678385	DNA/En-Spm	No
AT3TE63500	Chr3	15702541	15705516	RC/Helitron	No
AT3TE63540	Chr3	15711476	15722693	LTR/Gypsy	No
AT3TE63765	Chr3	15768787	15773753	LTR/Copia	No
AT3TE63880	Chr3	15800367	15800964	RC/Helitron	No
AT3TE64205	Chr3	15868706	15868948	RC/Helitron	No
AT3TE64375	Chr3	15905719	15906445	DNA/MuDR	No
AT3TE64400	Chr3	15913029	15915197	DNA/MuDR	No
AT3TE64435	Chr3	15919028	15924078	LTR/Copia	No
AT3TE64730	Chr3	15989150	15989336	RathE1_cons	No
AT3TE64975	Chr3	16056316	16056900	LINE/L1	No
AT3TE65025	Chr3	16069910	16069993	DNA/MuDR	No
AT3TE65130	Chr3	16092041	16092131	DNA/Harbinger	No
AT3TE65465	Chr3	16158401	16158551	LTR/Gypsy	No
AT3TE65610	Chr3	16200262	16200353	DNA/Harbinger	No
AT3TE65700	Chr3	16221118	16221208	DNA/Harbinger	No
AT3TE65875	Chr3	16258665	16271600	RC/Helitron	No
AT3TE66100	Chr3	16315978	16316358	LINE/L1	No
AT3TE66330	Chr3	16376910	16377104	DNA/MuDR	No
AT3TE66600	Chr3	16434892	16435078	RC/Helitron	No
AT3TE66755	Chr3	16465476	16466309	DNA/MuDR	No
AT3TE66770	Chr3	16471534	16471586	RC/Helitron	No
AT3TE66810	Chr3	16479896	16480090	LINE/L1	No
AT3TE67135	Chr3	16556115	16556705	DNA	No
AT3TE67185	Chr3	16569679	16570084	RC/Helitron	No
AT3TE67330	Chr3	16606253	16616043	RC/Helitron	No
AT3TE67445	Chr3	16635837	16647479	DNA/MuDR	Yes
AT3TE67635	Chr3	16691859	16697596	LTR/Copia	No
AT3TE68105	Chr3	16817888	16817997	RathE2_cons	No
AT3TE68110	Chr3	16819259	16819712	RC/Helitron	No
AT3TE68985	Chr3	17019569	17019782	DNA/MuDR	No
AT3TE69130	Chr3	17055553	17057941	LTR/Copia	Yes
AT3TE69350	Chr3	17106151	17115098	DNA/En-Spm	Yes
AT3TE69355	Chr3	17116582	17116870	RC/Helitron	No
AT3TE69365	Chr3	17116944	17117076	RC/Helitron	No
AT3TE69475	Chr3	17143391	17157692	RC/Helitron	No
AT3TE69525	Chr3	17157693	17157905	RC/Helitron	No
AT3TE70135	Chr3	17301278	17301516	RC/Helitron	No
AT3TE70570	Chr3	17399609	17400005	RC/Helitron	No
AT3TE70590	Chr3	17402796	17417981	DNA/MuDR	Yes
AT3TE70610	Chr3	17421065	17421397	LTR/Copia	No
AT3TE70700	Chr3	17450728	17450900	DNA/MuDR	No
AT3TE70785	Chr3	17469788	17471246	RC/Helitron	No
AT3TE70915	Chr3	17503229	17503996	RC/Helitron	No
AT3TE71210	Chr3	17577292	17578250	DNA/Harbinger	No
AT3TE71430	Chr3	17635754	17636065	RC/Helitron	No
AT3TE71565	Chr3	17663349	17666896	LINE/L1	No
AT3TE71740	Chr3	17708171	17709119	DNA/Harbinger	No
AT3TE71770	Chr3	17716275	17716828	RC/Helitron	No
AT3TE71775	Chr3	17716829	17716994	RC/Helitron	No
AT3TE71900	Chr3	17750674	17750806	DNA/MuDR	No
AT3TE71955	Chr3	17763034	17763220	DNA/MuDR	No
AT3TE72850	Chr3	17978745	17983946	LTR/Copia	No
AT3TE73040	Chr3	18020237	18020296	RC/Helitron	No
AT3TE73130	Chr3	18040632	18040784	DNA/MuDR	No
AT3TE73160	Chr3	18047100	18047752	DNA/MuDR	No
AT3TE73165	Chr3	18047753	18048046	DNA/MuDR	No
AT3TE73180	Chr3	18052273	18052673	RC/Helitron	No
AT3TE73610	Chr3	18155278	18155380	DNA/MuDR	No
AT3TE73810	Chr3	18195992	18196394	LTR/Gypsy	No
AT3TE73880	Chr3	18213461	18213567	DNA/HAT	No
AT3TE74080	Chr3	18257604	18257820	DNA/MuDR	No
AT3TE75050	Chr3	18496045	18496288	RC/Helitron	No
AT3TE75055	Chr3	18498470	18498603	LTR/Copia	No
AT3TE75275	Chr3	18553491	18554038	RC/Helitron	No
AT3TE75405	Chr3	18584764	18585163	RC/Helitron	No
AT3TE76010	Chr3	18734249	18739393	LTR/Copia	Yes
AT3TE76015	Chr3	18739496	18739836	SINE	Yes
AT3TE76625	Chr3	18895719	18896368	RC/Helitron	No
AT3TE76990	Chr3	18982241	18982455	DNA/HAT	No
AT3TE77410	Chr3	19085492	19085514	LINE?	No
AT3TE77415	Chr3	19085515	19086280	LINE?	No
AT3TE78350	Chr3	19311753	19312081	DNA/En-Spm	No
AT3TE78630	Chr3	19376138	19376370	DNA/En-Spm	No
AT3TE79015	Chr3	19465569	19465622	RC/Helitron	No
AT3TE79080	Chr3	19483185	19484428	RC/Helitron	No
AT3TE79320	Chr3	19536457	19537958	RC/Helitron	No
AT3TE79325	Chr3	19537959	19538347	RC/Helitron	No
AT3TE79470	Chr3	19569387	19569566	DNA/En-Spm	No
AT3TE79820	Chr3	19656100	19656672	RC/Helitron	No
AT3TE80275	Chr3	19767491	19767601	DNA/MuDR	No
AT3TE81850	Chr3	20137992	20138274	DNA/MuDR	No
AT3TE82670	Chr3	20338422	20339385	RC/Helitron	No
AT3TE82900	Chr3	20394911	20394971	DNA/MuDR	No
AT3TE83410	Chr3	20515802	20516113	DNA/En-Spm	No
AT3TE83610	Chr3	20564239	20564388	DNA/En-Spm	No
AT3TE83900	Chr3	20634242	20634367	DNA/MuDR	No
AT3TE85140	Chr3	20930603	20930774	LTR/Copia	No
AT3TE85180	Chr3	20939543	20939660	LTR/Copia	No
AT3TE85855	Chr3	21098219	21098378	RC/Helitron	No
AT3TE86110	Chr3	21158937	21159511	RC/Helitron	No
AT3TE86450	Chr3	21238655	21238962	DNA/En-Spm	No
AT3TE86800	Chr3	21322657	21327537	LINE/L1	No
AT3TE87500	Chr3	21492075	21492196	DNA/MuDR	No
AT3TE87520	Chr3	21497129	21497614	RC/Helitron	No
AT3TE88125	Chr3	21640029	21640057	RC/Helitron	No
AT3TE88180	Chr3	21654094	21654224	DNA	No
AT3TE88380	Chr3	21702412	21702846	DNA/MuDR	No
AT3TE88640	Chr3	21765879	21766823	Unassigned	No
AT3TE89880	Chr3	22076420	22076835	LTR/Copia	No
AT3TE91080	Chr3	22362079	22362195	RC/Helitron	No
AT3TE91085	Chr3	22362500	22362603	DNA/MuDR	No
AT3TE91745	Chr3	22513496	22521209	LTR/Gypsy	No
AT3TE91850	Chr3	22543791	22545026	LINE/L1	No
AT3TE91865	Chr3	22547842	22548415	LTR/Copia	No
AT3TE91870	Chr3	22548416	22551263	LTR/Copia	No
AT3TE91990	Chr3	22577334	22578601	DNA/Harbinger	No
AT3TE92210	Chr3	22625558	22626150	RC/Helitron	No
AT3TE92430	Chr3	22675101	22675249	RC/Helitron	No
AT3TE92520	Chr3	22695522	22695565	LTR/Copia	No
AT3TE92525	Chr3	22695566	22700522	LTR/Copia	No
AT3TE92550	Chr3	22706611	22706764	RC/Helitron	No
AT3TE92720	Chr3	22747219	22747905	RC/Helitron	No
AT3TE93100	Chr3	22835186	22835321	DNA/MuDR	No
AT3TE93310	Chr3	22888098	22888184	DNA/MuDR	No
AT3TE94195	Chr3	23100352	23104844	LTR/Copia	No
AT3TE95080	Chr3	23328461	23328610	DNA/MuDR	No
AT3TE95250	Chr3	23367233	23367424	DNA/MuDR	No
AT3TE95460	Chr3	23416363	23416443	DNA/MuDR	No
AT4TE00080	Chr4	15893	15964	DNA/MuDR	No
AT4TE00090	Chr4	17543	17859	RC/Helitron	No
AT4TE00590	Chr4	118559	118859	RC/Helitron	No
AT4TE00690	Chr4	135284	135970	RC/Helitron	No
AT4TE00945	Chr4	184239	184374	RC/Helitron	No
AT4TE00955	Chr4	185513	185957	DNA/HAT	No
AT4TE01030	Chr4	201258	201431	DNA/En-Spm	No
AT4TE01420	Chr4	274130	274347	LTR/Copia	No
AT4TE01650	Chr4	314321	314368	RC/Helitron	No
AT4TE01705	Chr4	324906	325060	RC/Helitron	No
AT4TE01750	Chr4	333724	334200	DNA/HAT	No
AT4TE01985	Chr4	381801	381996	DNA/MuDR	No
AT4TE02100	Chr4	404653	404822	DNA/En-Spm	No
AT4TE02140	Chr4	413015	413151	LINE/L1	No
AT4TE02150	Chr4	415485	415519	DNA/MuDR	No
AT4TE02165	Chr4	417305	418414	RC/Helitron	No
AT4TE02340	Chr4	451491	451792	DNA/MuDR	No
AT4TE02400	Chr4	463387	463850	RC/Helitron	No
AT4TE02990	Chr4	571609	571979	RC/Helitron	No
AT4TE02995	Chr4	571980	573028	DNA/MuDR	No
AT4TE03295	Chr4	631181	636931	LINE/L1	No
AT4TE03410	Chr4	660810	661698	Unassigned	No
AT4TE03460	Chr4	672674	672769	DNA/MuDR	No
AT4TE03560	Chr4	690520	690767	DNA/Harbinger	No
AT4TE03565	Chr4	692090	692257	DNA/Harbinger	No
AT4TE04090	Chr4	793142	793366	RC/Helitron	No
AT4TE04415	Chr4	860921	864078	DNA/Harbinger	Yes
AT4TE04470	Chr4	876406	876641	LINE/L1	No
AT4TE04660	Chr4	914508	914599	LINE/L1	No
AT4TE04665	Chr4	915367	915456	LTR/Copia	No
AT4TE05025	Chr4	985711	985802	LTR/Copia	No
AT4TE05200	Chr4	1023826	1024282	DNA/MuDR	No
AT4TE05230	Chr4	1033531	1033585	RC/Helitron	No
AT4TE06050	Chr4	1184977	1185087	RC/Helitron	No
AT4TE06260	Chr4	1224822	1224982	LTR/Gypsy	No
AT4TE06430	Chr4	1256797	1256972	DNA/MuDR	No
AT4TE06680	Chr4	1304921	1308323	RC/Helitron	No
AT4TE06880	Chr4	1349025	1351883	RC/Helitron	No
AT4TE06910	Chr4	1356979	1358427	RC/Helitron	No
AT4TE06990	Chr4	1372860	1373219	RC/Helitron	No
AT4TE08210	Chr4	1612599	1613961	DNA/MuDR	No
AT4TE08810	Chr4	1758776	1758879	RC/Helitron	No
AT4TE08835	Chr4	1761189	1761666	LTR/Copia	No
AT4TE08850	Chr4	1763889	1765667	LTR/Gypsy	No
AT4TE08870	Chr4	1767611	1768501	LTR/Copia	No
AT4TE08920	Chr4	1778340	1781296	DNA/MuDR	No
AT4TE08925	Chr4	1781297	1781999	RC/Helitron	No
AT4TE09225	Chr4	1874028	1875724	LTR/Copia	No
AT4TE09335	Chr4	1932606	1932733	RathE1_cons	No
AT4TE09365	Chr4	1939990	1940192	RC/Helitron	No
AT4TE09385	Chr4	1943751	1955321	LTR/Gypsy	Yes
AT4TE09570	Chr4	2013990	2014537	LTR/Gypsy	No
AT4TE09670	Chr4	2031891	2032444	DNA/MuDR	No
AT4TE09845	Chr4	2076982	2077353	DNA/Harbinger	No
AT4TE10285	Chr4	2181739	2183709	RC/Helitron	No
AT4TE10320	Chr4	2188979	2194314	LTR/Copia	No
AT4TE10335	Chr4	2198165	2203993	LTR/Copia	No
AT4TE10345	Chr4	2205875	2214904	LTR/Copia	Yes
AT4TE10615	Chr4	2290912	2290998	LINE/L1	No
AT4TE10620	Chr4	2292236	2292359	RathE1_cons	No
AT4TE10625	Chr4	2292741	2292775	SINE	No
AT4TE10630	Chr4	2292776	2293506	DNA/Pogo	No
AT4TE11280	Chr4	2420270	2420447	RathE3_cons	No
AT4TE11295	Chr4	2422383	2424145	RC/Helitron	No
AT4TE11310	Chr4	2425845	2426014	DNA/MuDR	No
AT4TE11395	Chr4	2447338	2447802	DNA/HAT	No
AT4TE11410	Chr4	2450347	2450564	LINE/L1	No
AT4TE11580	Chr4	2480182	2480234	RC/Helitron	No
AT4TE11585	Chr4	2480235	2480982	RC/Helitron	No
AT4TE11705	Chr4	2505506	2506163	RC/Helitron	No
AT4TE11790	Chr4	2521988	2522124	RC/Helitron	No
AT4TE11855	Chr4	2533951	2534177	LTR/Copia	No
AT4TE11860	Chr4	2535193	2535867	RC/Helitron	No
AT4TE11900	Chr4	2543034	2543145	LINE/L1	No
AT4TE12420	Chr4	2660802	2660916	RC/Helitron	No
AT4TE12425	Chr4	2660917	2661515	DNA/MuDR	No
AT4TE12430	Chr4	2661520	2661569	RC/Helitron	No
AT4TE13925	Chr4	2990053	2990092	LTR/Copia	No
AT4TE13930	Chr4	2990201	2990484	LTR/Copia	No
AT4TE13950	Chr4	2994203	2994475	LTR/Copia	No
AT4TE14295	Chr4	3087019	3097887	LTR/Gypsy	No
AT4TE15320	Chr4	3358182	3359623	RC/Helitron	No
AT4TE15325	Chr4	3359624	3360298	RC/Helitron	No
AT4TE15355	Chr4	3362472	3364950	LTR/Gypsy	Yes
AT4TE15820	Chr4	3499713	3507968	LTR/Gypsy	No
AT4TE16080	Chr4	3590831	3604525	LTR/Gypsy	No
AT4TE16400	Chr4	3697525	3703860	LTR/Gypsy	No
AT4TE17470	Chr4	4016073	4024284	LTR/Gypsy	No
AT4TE18385	Chr4	4309188	4314013	RC/Helitron	No
AT4TE18670	Chr4	4403538	4406106	LTR/Gypsy	No
AT4TE19530	Chr4	4645310	4648816	LTR/Gypsy	No
AT4TE19550	Chr4	4650821	4657218	RC/Helitron	No
AT4TE19590	Chr4	4659136	4659239	DNA/MuDR	No
AT4TE19655	Chr4	4670477	4676290	LTR/Gypsy	No
AT4TE19915	Chr4	4768682	4782141	LTR/Gypsy	No
AT4TE20250	Chr4	4866356	4866678	DNA/En-Spm	No
AT4TE20400	Chr4	4892325	4903536	LTR/Gypsy	No
AT4TE21055	Chr4	5043758	5057116	LTR/Gypsy	No
AT4TE21070	Chr4	5057644	5060007	LTR/Gypsy	No
AT4TE21075	Chr4	5060008	5060654	LTR/Gypsy	No
AT4TE21085	Chr4	5060675	5063536	LTR/Gypsy	No
AT4TE21090	Chr4	5063538	5074228	LTR/Gypsy	No
AT4TE21095	Chr4	5074230	5075819	LTR/Gypsy	No
AT4TE21100	Chr4	5075821	5076471	LTR/Gypsy	No
AT4TE21110	Chr4	5079652	5083590	Unassigned	No
AT4TE21115	Chr4	5083926	5086640	Unassigned	No
AT4TE21415	Chr4	5159489	5160308	RC/Helitron	No
AT4TE21455	Chr4	5166616	5166779	LINE/L1	No
AT4TE21575	Chr4	5186614	5187553	DNA/MuDR	No
AT4TE21640	Chr4	5194670	5194703	RC/Helitron	No
AT4TE21780	Chr4	5230692	5230870	RC/Helitron	No
AT4TE21855	Chr4	5247335	5247432	RC/Helitron	No
AT4TE21900	Chr4	5257027	5271699	DNA/MuDR	Yes
AT4TE22125	Chr4	5315074	5315314	DNA/En-Spm	No
AT4TE22135	Chr4	5317519	5317616	LTR/Gypsy	No
AT4TE22600	Chr4	5407776	5414972	RC/Helitron	No
AT4TE22885	Chr4	5462624	5463117	DNA/MuDR	No
AT4TE23240	Chr4	5553121	5553155	RC/Helitron	No
AT4TE23540	Chr4	5617957	5618006	DNA/MuDR	No
AT4TE23545	Chr4	5618042	5619125	DNA/MuDR	No
AT4TE23620	Chr4	5636995	5637451	DNA	No
AT4TE23630	Chr4	5640628	5641237	RC/Helitron	No
AT4TE23765	Chr4	5669703	5671168	DNA/MuDR	No
AT4TE23775	Chr4	5671241	5672269	RC/Helitron	No
AT4TE23990	Chr4	5727324	5727765	LTR/Gypsy	No
AT4TE24335	Chr4	5792817	5792971	RathE1_cons	No
AT4TE24340	Chr4	5794055	5794385	LINE/L1	No
AT4TE25050	Chr4	5943242	5951590	DNA/MuDR	Yes
AT4TE25100	Chr4	5965693	5970901	LTR/Copia	No
AT4TE25350	Chr4	6019558	6019884	RC/Helitron	No
AT4TE25740	Chr4	6102121	6102666	DNA/HAT	No
AT4TE25770	Chr4	6109080	6109114	RC/Helitron	No
AT4TE26180	Chr4	6183356	6184091	RC/Helitron	No
AT4TE26715	Chr4	6284422	6284492	RC/Helitron	No
AT4TE26740	Chr4	6290635	6290788	RathE1_cons	No
AT4TE27030	Chr4	6344462	6344585	DNA/MuDR	No
AT4TE27045	Chr4	6349187	6350310	RC/Helitron	No
AT4TE27255	Chr4	6394550	6394590	RC/Helitron	No
AT4TE27915	Chr4	6529315	6537160	LTR/Gypsy	No
AT4TE28200	Chr4	6588726	6593808	LTR/Copia	No
AT4TE28565	Chr4	6661987	6662174	DNA/MuDR	No
AT4TE29070	Chr4	6766249	6767057	RC/Helitron	No
AT4TE29090	Chr4	6771694	6771821	DNA/En-Spm	No
AT4TE29380	Chr4	6827791	6828084	DNA/MuDR	No
AT4TE29540	Chr4	6859666	6860614	DNA/MuDR	No
AT4TE29780	Chr4	6906531	6906766	RC/Helitron	No
AT4TE29790	Chr4	6907629	6907836	DNA/MuDR	No
AT4TE30050	Chr4	6961950	6962088	DNA/MuDR	No
AT4TE30235	Chr4	6995629	6995903	LINE/L1	No
AT4TE30270	Chr4	7003461	7003936	RC/Helitron	No
AT4TE31000	Chr4	7136357	7136526	DNA/MuDR	No
AT4TE31005	Chr4	7137518	7137616	DNA/MuDR	No
AT4TE31060	Chr4	7150026	7150195	RathE1_cons	No
AT4TE31165	Chr4	7169816	7170093	LINE/L1	No
AT4TE31685	Chr4	7279793	7280003	LTR/Copia	No
AT4TE31690	Chr4	7280004	7280500	LTR/Copia	No
AT4TE32070	Chr4	7364710	7365578	DNA/MuDR	No
AT4TE32420	Chr4	7443547	7443633	DNA/MuDR	No
AT4TE32740	Chr4	7506387	7506605	RC/Helitron	No
AT4TE32800	Chr4	7516794	7516993	RC/Helitron	No
AT4TE33010	Chr4	7561310	7563713	DNA/MuDR	No
AT4TE33200	Chr4	7594249	7596565	LTR/Copia	No
AT4TE33435	Chr4	7644126	7645844	DNA/HAT	No
AT4TE33490	Chr4	7653653	7653685	RC/Helitron	No
AT4TE34010	Chr4	7759918	7760578	LTR/Gypsy	No
AT4TE34015	Chr4	7760657	7760845	DNA/MuDR	No
AT4TE34100	Chr4	7780349	7780425	RC/Helitron	No
AT4TE34315	Chr4	7823774	7824056	DNA	No
AT4TE34430	Chr4	7843868	7844589	RC/Helitron	No
AT4TE34440	Chr4	7844729	7844783	RC/Helitron	No
AT4TE34565	Chr4	7869863	7870192	DNA/MuDR	No
AT4TE34650	Chr4	7886037	7886095	RC/Helitron	No
AT4TE34655	Chr4	7886096	7887103	RC/Helitron	No
AT4TE34680	Chr4	7892660	7892720	LTR/Gypsy	No
AT4TE34690	Chr4	7896205	7896263	RC/Helitron	No
AT4TE34695	Chr4	7896264	7897400	RC/Helitron	No
AT4TE34700	Chr4	7897401	7897672	RC/Helitron	No
AT4TE34980	Chr4	7950765	7951379	RC/Helitron	No
AT4TE35205	Chr4	7990414	7990601	RC/Helitron	No
AT4TE35370	Chr4	8021947	8022106	DNA/MuDR	No
AT4TE35400	Chr4	8028438	8028536	DNA/MuDR	No
AT4TE36130	Chr4	8173351	8173640	DNA/MuDR	No
AT4TE36245	Chr4	8195784	8196086	DNA/En-Spm	No
AT4TE36750	Chr4	8294777	8294919	RC/Helitron	No
AT4TE36760	Chr4	8294944	8296098	RC/Helitron	No
AT4TE36765	Chr4	8296099	8296188	RC/Helitron	No
AT4TE37090	Chr4	8367949	8368189	DNA/MuDR	No
AT4TE37440	Chr4	8435001	8435079	DNA/MuDR	No
AT4TE37565	Chr4	8462457	8462882	DNA/MuDR	No
AT4TE38180	Chr4	8577767	8577909	DNA/HAT	No
AT4TE39400	Chr4	8819463	8819834	RC/Helitron	No
AT4TE39495	Chr4	8836502	8837145	RC/Helitron	No
AT4TE39505	Chr4	8839868	8839978	LTR/Copia	No
AT4TE39650	Chr4	8869242	8869573	DNA/MuDR	No
AT4TE39660	Chr4	8872106	8872840	RC/Helitron	No
AT4TE39790	Chr4	8898872	8899041	DNA	No
AT4TE39815	Chr4	8901451	8907132	LINE/L1	Yes
AT4TE40350	Chr4	9004572	9005445	RC/Helitron	No
AT4TE40670	Chr4	9063903	9063995	RC/Helitron	No
AT4TE40870	Chr4	9112421	9112818	RC/Helitron	No
AT4TE42600	Chr4	9432585	9432718	DNA/MuDR	No
AT4TE42860	Chr4	9483836	9488588	LTR/Copia	Yes
AT4TE42870	Chr4	9492164	9492248	RC/Helitron	No
AT4TE42875	Chr4	9492249	9493209	RC/Helitron	No
AT4TE42880	Chr4	9493210	9495063	RC/Helitron	No
AT4TE42890	Chr4	9495150	9495229	RC/Helitron	No
AT4TE42895	Chr4	9496123	9496399	LTR/Copia	No
AT4TE42950	Chr4	9508382	9512986	LTR/Gypsy	Yes
AT4TE43140	Chr4	9547242	9547412	LTR/Copia	No
AT4TE43210	Chr4	9560658	9561027	DNA	No
AT4TE43220	Chr4	9563469	9564365	RC/Helitron	No
AT4TE43225	Chr4	9565332	9565385	RC/Helitron	No
AT4TE43380	Chr4	9601931	9602203	DNA/En-Spm	No
AT4TE43840	Chr4	9688989	9689072	RC/Helitron	No
AT4TE44655	Chr4	9842608	9842841	RC/Helitron	No
AT4TE44900	Chr4	9890295	9891265	DNA	No
AT4TE45160	Chr4	9948534	9948856	DNA/MuDR	No
AT4TE46265	Chr4	10163792	10163946	DNA/MuDR	No
AT4TE46815	Chr4	10276291	10276562	DNA/MuDR	No
AT4TE46820	Chr4	10276772	10276919	LTR/Copia	No
AT4TE46950	Chr4	10299288	10299776	RC/Helitron	No
AT4TE47000	Chr4	10308926	10309531	LTR/Gypsy	No
AT4TE47975	Chr4	10493156	10493309	RC/Helitron	No
AT4TE48610	Chr4	10625616	10625655	RC/Helitron	No
AT4TE48760	Chr4	10652418	10652460	RC/Helitron	No
AT4TE48765	Chr4	10652461	10653693	RC/Helitron	No
AT4TE48890	Chr4	10678435	10678602	DNA/MuDR	No
AT4TE50250	Chr4	10955821	10955924	LTR/Copia	No
AT4TE51005	Chr4	11116678	11120807	LTR/Gypsy	No
AT4TE51190	Chr4	11155499	11155576	DNA/MuDR	No
AT4TE51915	Chr4	11288931	11288981	DNA/MuDR	No
AT4TE52540	Chr4	11405812	11407512	Unassigned	No
AT4TE52725	Chr4	11441006	11441211	DNA/En-Spm	No
AT4TE53490	Chr4	11583866	11584073	DNA/Harbinger	No
AT4TE53880	Chr4	11660888	11661339	DNA/MuDR	No
AT4TE54820	Chr4	11852107	11852590	DNA/MuDR	No
AT4TE54940	Chr4	11874742	11875672	RC/Helitron	No
AT4TE55150	Chr4	11918874	11919021	LTR/Copia	No
AT4TE55210	Chr4	11931581	11931995	RC/Helitron	No
AT4TE55430	Chr4	11970963	11971063	DNA/En-Spm	No
AT4TE55690	Chr4	12022554	12022971	DNA/MuDR	No
AT4TE56380	Chr4	12152769	12152859	DNA	No
AT4TE57470	Chr4	12364951	12365009	RC/Helitron	No
AT4TE57475	Chr4	12365010	12365611	RC/Helitron	No
AT4TE58120	Chr4	12484047	12484296	RC/Helitron	No
AT4TE59250	Chr4	12698190	12698364	RC/Helitron	No
AT4TE59555	Chr4	12751593	12752065	LTR/Copia	No
AT4TE59630	Chr4	12767505	12767696	DNA/MuDR	No
AT4TE59920	Chr4	12820985	12821320	DNA	No
AT4TE60610	Chr4	12952884	12952965	LTR/Gypsy	No
AT4TE61260	Chr4	13074535	13074724	DNA/MuDR	No
AT4TE61380	Chr4	13097465	13097594	DNA/Harbinger	No
AT4TE61700	Chr4	13155061	13155180	DNA/MuDR	No
AT4TE62080	Chr4	13222268	13222403	RC/Helitron	No
AT4TE62135	Chr4	13232246	13232581	RC/Helitron	No
AT4TE62865	Chr4	13374710	13374986	DNA/MuDR	No
AT4TE63095	Chr4	13419874	13420047	DNA/MuDR	No
AT4TE63170	Chr4	13433940	13434466	DNA/MuDR	No
AT4TE63215	Chr4	13445027	13445155	DNA/MuDR	No
AT4TE63620	Chr4	13520679	13520790	DNA/MuDR	No
AT4TE64410	Chr4	13676213	13676318	LTR/Copia	No
AT4TE64650	Chr4	13723082	13723166	DNA/MuDR	No
AT4TE64720	Chr4	13736277	13736390	LTR/Copia	No
AT4TE64730	Chr4	13739369	13739779	DNA	No
AT4TE65480	Chr4	13880091	13880155	DNA/MuDR	No
AT4TE65485	Chr4	13880277	13880341	DNA/MuDR	No
AT4TE65495	Chr4	13883158	13883262	LTR/Copia	No
AT4TE65840	Chr4	13945905	13946170	DNA/En-Spm	No
AT4TE67490	Chr4	14258825	14263830	LTR/Copia	No
AT4TE67590	Chr4	14293647	14293741	DNA/En-Spm	No
AT4TE67650	Chr4	14305236	14305545	LTR/Gypsy	No
AT4TE67805	Chr4	14340845	14341034	LTR/Gypsy	No
AT4TE68335	Chr4	14449970	14450024	RC/Helitron	No
AT4TE69880	Chr4	14739645	14739691	RC/Helitron	No
AT4TE70260	Chr4	14811272	14811534	DNA/En-Spm	No
AT4TE70265	Chr4	14811535	14811603	DNA/MuDR	No
AT4TE71510	Chr4	15045957	15046109	LTR/Gypsy	No
AT4TE73930	Chr4	15493236	15493333	DNA/Mariner	No
AT4TE74000	Chr4	15506161	15506506	DNA/MuDR	No
AT4TE74230	Chr4	15552114	15564459	LTR/Gypsy	No
AT4TE74470	Chr4	15609953	15610027	DNA/Harbinger	No
AT4TE74475	Chr4	15610209	15610300	DNA/Harbinger	No
AT4TE75760	Chr4	15849767	15849866	DNA/MuDR	No
AT4TE76870	Chr4	16054514	16055641	RC/Helitron	No
AT4TE77130	Chr4	16103405	16103503	DNA	No
AT4TE78030	Chr4	16271366	16271751	RC/Helitron	No
AT4TE78270	Chr4	16317217	16317750	RC/Helitron	No
AT4TE78940	Chr4	16445206	16445305	DNA/MuDR	No
AT4TE79310	Chr4	16515777	16516342	RC/Helitron	No
AT4TE79490	Chr4	16548197	16548232	DNA/MuDR	No
AT4TE80260	Chr4	16695652	16696018	RC/Helitron	No
AT4TE82630	Chr4	17145807	17146169	DNA/MuDR	No
AT4TE83080	Chr4	17232790	17233031	DNA/MuDR	No
AT4TE83085	Chr4	17233036	17233463	DNA/MuDR	No
AT4TE83650	Chr4	17339099	17339895	RC/Helitron	No
AT4TE83660	Chr4	17339919	17340911	RC/Helitron	No
AT4TE83770	Chr4	17360534	17360702	DNA/En-Spm	No
AT4TE84055	Chr4	17416748	17416902	RC/Helitron	No
AT4TE85020	Chr4	17608539	17608635	DNA/MuDR	No
AT4TE85370	Chr4	17674151	17674501	LINE/L1	No
AT4TE85890	Chr4	17776602	17776697	LINE/L1	No
AT4TE85940	Chr4	17785908	17786211	DNA/MuDR	No
AT4TE86130	Chr4	17821791	17821972	DNA/MuDR	No
AT4TE88500	Chr4	18268678	18268751	LTR/Gypsy	No
AT4TE89240	Chr4	18409375	18409914	RC/Helitron	No
AT4TE89390	Chr4	18435370	18435528	RC/Helitron	No
AT4TE89600	Chr4	18474590	18474614	RC/Helitron	No
AT4TE89790	Chr4	18510439	18510591	DNA/Harbinger	No
AT4TE90110	Chr4	18570972	18571421	RC/Helitron	No
AT4TE90115	Chr4	18572933	18573049	LTR/Copia	No
AT5TE00010	Chr5	5232	5289	LINE?	No
AT5TE00480	Chr5	135831	141287	Unassigned	No
AT5TE00550	Chr5	162743	162877	DNA/MuDR	No
AT5TE01180	Chr5	334350	335083	RC/Helitron	No
AT5TE01705	Chr5	473164	473902	RC/Helitron	No
AT5TE02230	Chr5	620137	620347	DNA/MuDR	No
AT5TE03030	Chr5	832704	832871	DNA/MuDR	No
AT5TE04240	Chr5	1164926	1165183	LINE/L1	No
AT5TE04245	Chr5	1165580	1168417	LINE/L1	No
AT5TE04360	Chr5	1201103	1201410	DNA/MuDR	No
AT5TE04520	Chr5	1243755	1243923	DNA/MuDR	No
AT5TE04700	Chr5	1293507	1293672	DNA/MuDR	No
AT5TE05190	Chr5	1427638	1427957	DNA/En-Spm	No
AT5TE05195	Chr5	1427958	1428036	DNA/En-Spm	No
AT5TE05450	Chr5	1507152	1507232	LTR/Copia	No
AT5TE06060	Chr5	1676825	1677050	RC/Helitron	No
AT5TE06170	Chr5	1706638	1706777	DNA/En-Spm	No
AT5TE08280	Chr5	2280551	2280649	LTR/Copia	No
AT5TE09070	Chr5	2499576	2499954	DNA/En-Spm	No
AT5TE09075	Chr5	2500595	2501464	DNA/MuDR	No
AT5TE09570	Chr5	2635398	2635733	RC/Helitron	No
AT5TE10380	Chr5	2855978	2856251	DNA/MuDR	No
AT5TE10430	Chr5	2870846	2871212	DNA/HAT	No
AT5TE11220	Chr5	3084693	3084786	DNA/MuDR	No
AT5TE11225	Chr5	3084787	3085153	DNA/MuDR	No
AT5TE11790	Chr5	3242196	3242404	DNA/MuDR	No
AT5TE11920	Chr5	3277946	3278160	LTR/Gypsy	No
AT5TE12250	Chr5	3372196	3373187	DNA/MuDR	Yes
AT5TE12450	Chr5	3428205	3428716	LINE/L1	No
AT5TE13050	Chr5	3596320	3596491	DNA/MuDR	No
AT5TE13430	Chr5	3701187	3701295	LTR/Copia	No
AT5TE13800	Chr5	3802700	3802851	DNA/MuDR	No
AT5TE13805	Chr5	3802891	3803134	DNA/MuDR	No
AT5TE14290	Chr5	3944943	3947148	DNA/MuDR	No
AT5TE14340	Chr5	3960295	3960506	DNA/Harbinger	No
AT5TE14570	Chr5	4022807	4023204	DNA/MuDR	No
AT5TE14760	Chr5	4074067	4074120	DNA/Harbinger	No
AT5TE14765	Chr5	4074480	4074622	DNA/MuDR	No
AT5TE15240	Chr5	4208083	4213084	LTR/Copia	Yes
AT5TE15250	Chr5	4213632	4214201	RC/Helitron	No
AT5TE16470	Chr5	4552712	4552838	DNA/MuDR	No
AT5TE16840	Chr5	4656744	4656942	DNA/MuDR	No
AT5TE16890	Chr5	4669954	4670058	DNA/MuDR	No
AT5TE17230	Chr5	4759895	4760078	DNA/MuDR	No
AT5TE17235	Chr5	4760079	4760403	DNA/MuDR	No
AT5TE17320	Chr5	4787660	4787763	LTR/Gypsy	No
AT5TE17325	Chr5	4788495	4791460	LTR/Gypsy	No
AT5TE17350	Chr5	4799158	4799906	LTR/Gypsy	No
AT5TE17355	Chr5	4799960	4800000	DNA/MuDR	No
AT5TE17360	Chr5	4800183	4800267	LTR/Gypsy	No
AT5TE17365	Chr5	4800411	4800648	LTR/Gypsy	No
AT5TE17795	Chr5	4920665	4921403	RC/Helitron	No
AT5TE17840	Chr5	4936863	4937774	RC/Helitron	No
AT5TE17915	Chr5	4958319	4958346	RC/Helitron	No
AT5TE18210	Chr5	5041057	5041327	LTR/Gypsy	No
AT5TE18550	Chr5	5130408	5130485	RC/Helitron	No
AT5TE18970	Chr5	5239268	5239598	RC/Helitron	No
AT5TE18975	Chr5	5240255	5240470	DNA/MuDR	No
AT5TE18980	Chr5	5240471	5240498	DNA/MuDR	No
AT5TE19060	Chr5	5262548	5262651	DNA/MuDR	No
AT5TE19110	Chr5	5277866	5277963	LTR/Copia	No
AT5TE19460	Chr5	5371754	5371817	RC/Helitron	No
AT5TE19520	Chr5	5390006	5392383	Unassigned	No
AT5TE19530	Chr5	5397388	5397527	DNA/MuDR	No
AT5TE19890	Chr5	5494236	5494310	LTR/Copia	No
AT5TE19990	Chr5	5521134	5521497	DNA/MuDR	No
AT5TE20220	Chr5	5584325	5584486	LTR/Gypsy	No
AT5TE20970	Chr5	5796725	5796933	DNA/En-Spm	No
AT5TE21020	Chr5	5813058	5814212	RC/Helitron	No
AT5TE21080	Chr5	5829220	5829341	DNA/MuDR	No
AT5TE21405	Chr5	5916195	5916961	RC/Helitron	No
AT5TE21430	Chr5	5925578	5926048	DNA/MuDR	No
AT5TE21590	Chr5	5969012	5969083	RC/Helitron	No
AT5TE21595	Chr5	5969084	5970674	DNA/MuDR	No
AT5TE22130	Chr5	6109570	6110259	RC/Helitron	No
AT5TE22300	Chr5	6155562	6155667	DNA/MuDR	No
AT5TE22365	Chr5	6170898	6171732	RC/Helitron	No
AT5TE22500	Chr5	6206552	6210347	LINE/L1	No
AT5TE23185	Chr5	6403053	6408058	LTR/Copia	No
AT5TE23310	Chr5	6447260	6447519	RC/Helitron	No
AT5TE23525	Chr5	6503434	6503628	RC/Helitron	No
AT5TE23540	Chr5	6505326	6505443	DNA/MuDR	No
AT5TE24400	Chr5	6728581	6729084	DNA/MuDR	No
AT5TE24520	Chr5	6762055	6762327	LTR/Copia	No
AT5TE24970	Chr5	6881210	6881309	DNA/Tc1	No
AT5TE25100	Chr5	6922332	6922382	DNA/Harbinger	No
AT5TE25115	Chr5	6926018	6926463	DNA/MuDR	No
AT5TE25130	Chr5	6933180	6933213	LTR/Copia	No
AT5TE25140	Chr5	6937456	6937683	DNA/MuDR	No
AT5TE25390	Chr5	7006998	7007132	DNA/En-Spm	No
AT5TE25430	Chr5	7018393	7018731	LTR/Copia	No
AT5TE25580	Chr5	7069517	7070690	DNA/MuDR	No
AT5TE25615	Chr5	7082104	7083226	Unassigned	No
AT5TE25660	Chr5	7097114	7097562	DNA	No
AT5TE25790	Chr5	7133436	7133522	RC/Helitron	No
AT5TE25940	Chr5	7175245	7175298	RC/Helitron	No
AT5TE25950	Chr5	7175416	7176141	RC/Helitron	No
AT5TE26050	Chr5	7205607	7205714	DNA/MuDR	No
AT5TE26350	Chr5	7289274	7289421	DNA/En-Spm	No
AT5TE26690	Chr5	7384222	7384492	DNA/MuDR	No
AT5TE27220	Chr5	7532718	7532903	DNA/En-Spm	No
AT5TE27225	Chr5	7532966	7533059	DNA/MuDR	No
AT5TE27590	Chr5	7636533	7637136	RC/Helitron	No
AT5TE27610	Chr5	7639966	7640704	RC/Helitron	No
AT5TE27865	Chr5	7702787	7703115	RC/Helitron	No
AT5TE28075	Chr5	7758012	7758144	RC/Helitron	No
AT5TE28270	Chr5	7815076	7815823	RC/Helitron	No
AT5TE28480	Chr5	7870179	7870275	DNA/MuDR	No
AT5TE28750	Chr5	7945698	7945794	DNA/MuDR	No
AT5TE28955	Chr5	7998181	7998289	RC/Helitron	No
AT5TE28960	Chr5	7999769	8000069	DNA/En-Spm	No
AT5TE29005	Chr5	8013238	8013393	DNA/MuDR	No
AT5TE29070	Chr5	8037971	8038113	DNA/MuDR	No
AT5TE29250	Chr5	8086327	8089131	LINE/L1	No
AT5TE29575	Chr5	8172530	8172590	RC/Helitron	No
AT5TE29585	Chr5	8177389	8178552	RC/Helitron	No
AT5TE29590	Chr5	8178553	8179475	DNA/Harbinger	No
AT5TE29605	Chr5	8184871	8185420	RC/Helitron	No
AT5TE29705	Chr5	8217122	8217288	RC/Helitron	No
AT5TE30040	Chr5	8312058	8312111	RC/Helitron	No
AT5TE30045	Chr5	8312112	8313095	RC/Helitron	No
AT5TE30050	Chr5	8313098	8314181	DNA/MuDR	No
AT5TE30060	Chr5	8315336	8316426	RC/Helitron	No
AT5TE30190	Chr5	8353117	8353201	RC/Helitron	No
AT5TE30265	Chr5	8369961	8370682	RC/Helitron	No
AT5TE30315	Chr5	8382512	8382829	RC/Helitron	No
AT5TE30490	Chr5	8428031	8428242	DNA/MuDR	No
AT5TE30930	Chr5	8547550	8547712	DNA/En-Spm	No
AT5TE31160	Chr5	8611531	8611970	LINE/L1	No
AT5TE31200	Chr5	8624511	8629386	LTR/Copia	No
AT5TE31350	Chr5	8670800	8676907	RC/Helitron	No
AT5TE31390	Chr5	8682514	8682910	RC/Helitron	No
AT5TE31640	Chr5	8744285	8746716	RC/Helitron	No
AT5TE31645	Chr5	8746717	8746891	RC/Helitron	No
AT5TE31660	Chr5	8749502	8749778	RC/Helitron	No
AT5TE31860	Chr5	8804767	8804905	LINE/L1	No
AT5TE31885	Chr5	8812198	8827334	DNA/MuDR	No
AT5TE32280	Chr5	8908924	8909172	DNA/MuDR	No
AT5TE32285	Chr5	8909879	8909967	LTR/Copia	No
AT5TE32420	Chr5	8956320	8956987	LTR/Gypsy	No
AT5TE32535	Chr5	8987208	8987299	DNA/En-Spm	No
AT5TE32670	Chr5	9028324	9028712	RC/Helitron	No
AT5TE33245	Chr5	9194542	9194767	RC/Helitron	No
AT5TE33465	Chr5	9255226	9255281	RC/Helitron	No
AT5TE33550	Chr5	9276034	9276357	DNA/MuDR	No
AT5TE34430	Chr5	9484353	9484827	RC/Helitron	No
AT5TE34670	Chr5	9543432	9543689	DNA/En-Spm	No
AT5TE34715	Chr5	9557280	9559986	RC/Helitron	No
AT5TE34825	Chr5	9596785	9596829	RC/Helitron	No
AT5TE34835	Chr5	9601051	9601428	DNA	No
AT5TE34840	Chr5	9601673	9603014	Unassigned	No
AT5TE34860	Chr5	9609622	9610014	RC/Helitron	No
AT5TE34910	Chr5	9622951	9623271	RC/Helitron	No
AT5TE34940	Chr5	9633985	9634025	DNA/En-Spm	No
AT5TE34945	Chr5	9634026	9634508	DNA/MuDR	No
AT5TE35005	Chr5	9649511	9650436	DNA/MuDR	No
AT5TE35010	Chr5	9652666	9652746	RathE3_cons	No
AT5TE35015	Chr5	9653660	9654299	DNA/MuDR	No
AT5TE35080	Chr5	9676033	9676149	DNA/En-Spm	No
AT5TE35120	Chr5	9686109	9687387	LTR/Copia	No
AT5TE35160	Chr5	9697216	9697451	RC/Helitron	No
AT5TE35190	Chr5	9702600	9702898	RC/Helitron	No
AT5TE35515	Chr5	9768748	9769135	RC/Helitron	No
AT5TE35590	Chr5	9785687	9785929	DNA/MuDR	No
AT5TE35680	Chr5	9806701	9807278	RC/Helitron	No
AT5TE35715	Chr5	9817473	9818733	RC/Helitron	No
AT5TE35910	Chr5	9865009	9865919	RC/Helitron	No
AT5TE36075	Chr5	9903896	9904083	LTR/Gypsy	No
AT5TE36080	Chr5	9905892	9908008	LTR/Gypsy	Yes
AT5TE36085	Chr5	9908053	9908725	LTR/Gypsy	Yes
AT5TE36470	Chr5	10018689	10019252	LTR/Copia	No
AT5TE36510	Chr5	10029935	10030075	DNA/MuDR	No
AT5TE36530	Chr5	10034413	10037202	RC/Helitron	No
AT5TE36675	Chr5	10065716	10065764	RC/Helitron	No
AT5TE36920	Chr5	10128750	10133862	LTR/Copia	No
AT5TE37215	Chr5	10209957	10212156	RC/Helitron	No
AT5TE37350	Chr5	10240572	10260922	DNA/MuDR	Yes
AT5TE37605	Chr5	10293590	10293801	DNA/MuDR	No
AT5TE37660	Chr5	10308656	10309446	LTR/Gypsy	No
AT5TE37730	Chr5	10330486	10331152	LTR/Gypsy	No
AT5TE37825	Chr5	10365545	10368534	LTR/Gypsy	Yes
AT5TE38700	Chr5	10616650	10617350	LINE/L1	No
AT5TE38705	Chr5	10617482	10617793	LINE/L1	No
AT5TE38710	Chr5	10617794	10630018	LTR/Gypsy	Yes
AT5TE38720	Chr5	10632241	10633944	Unassigned	No
AT5TE38735	Chr5	10636893	10637096	DNA/En-Spm	No
AT5TE39140	Chr5	10755541	10760142	DNA/Harbinger	Yes
AT5TE39475	Chr5	10864856	10864916	LTR/Copia	No
AT5TE39795	Chr5	10933823	10934730	Unassigned	No
AT5TE39820	Chr5	10944137	10945261	DNA/MuDR	No
AT5TE40020	Chr5	11021383	11022163	RC/Helitron	No
AT5TE40495	Chr5	11188352	11188917	DNA	No
AT5TE41865	Chr5	11577183	11587287	LTR/Gypsy	No
AT5TE42420	Chr5	11796904	11808296	LTR/Gypsy	No
AT5TE43130	Chr5	12088651	12089490	RC/Helitron	No
AT5TE43260	Chr5	12138054	12150833	LTR/Gypsy	No
AT5TE43315	Chr5	12165095	12170358	LTR/Gypsy	No
AT5TE43580	Chr5	12269311	12272892	DNA/Harbinger	Yes
AT5TE43665	Chr5	12289069	12297594	LTR/Gypsy	No
AT5TE43825	Chr5	12347387	12350574	LTR/Gypsy	No
AT5TE43980	Chr5	12403540	12415223	LTR/Gypsy	No
AT5TE44595	Chr5	12588890	12590626	DNA/MuDR	No
AT5TE44730	Chr5	12623692	12628771	LTR/Gypsy	No
AT5TE44770	Chr5	12639602	12650823	LTR/Gypsy	No
AT5TE46150	Chr5	12966298	12966478	DNA/En-Spm	No
AT5TE46155	Chr5	12966769	12968156	DNA/MuDR	Yes
AT5TE46160	Chr5	12968300	12968626	LTR/Gypsy	Yes
AT5TE46165	Chr5	12970322	12973859	DNA/MuDR	Yes
AT5TE46175	Chr5	12973924	12981780	DNA/MuDR	Yes
AT5TE46635	Chr5	13103678	13107090	Unassigned	No
AT5TE47040	Chr5	13233574	13233802	LTR/Gypsy	No
AT5TE47555	Chr5	13417303	13418253	DNA/HAT	No
AT5TE47785	Chr5	13474233	13474304	RC/Helitron	No
AT5TE48385	Chr5	13612931	13613614	RC/Helitron	No
AT5TE48590	Chr5	13655247	13656014	DNA/MuDR	No
AT5TE48715	Chr5	13688514	13689423	RC/Helitron	No
AT5TE48725	Chr5	13690361	13691229	DNA/Harbinger	No
AT5TE48730	Chr5	13691230	13691408	DNA/MuDR	No
AT5TE48740	Chr5	13694777	13698610	LINE/L1	Yes
AT5TE49540	Chr5	13901482	13902288	RC/Helitron	No
AT5TE49725	Chr5	13948931	13953996	LTR/Copia	No
AT5TE50225	Chr5	14078745	14079423	RC/Helitron	No
AT5TE50245	Chr5	14080764	14082834	RC/Helitron	No
AT5TE50260	Chr5	14083274	14088529	LTR/Copia	No
AT5TE50380	Chr5	14113154	14118424	LTR/Copia	No
AT5TE50890	Chr5	14232765	14232971	DNA/MuDR	No
AT5TE50950	Chr5	14252985	14253192	DNA/En-Spm	No
AT5TE52425	Chr5	14586128	14586835	Unassigned	No
AT5TE52460	Chr5	14594447	14594832	DNA/MuDR	No
AT5TE52875	Chr5	14686662	14686713	DNA	No
AT5TE53340	Chr5	14795608	14795827	DNA/MuDR	No
AT5TE53465	Chr5	14826317	14834273	DNA/MuDR	Yes
AT5TE53585	Chr5	14865871	14866145	RC/Helitron	No
AT5TE54025	Chr5	14980889	14981002	DNA	No
AT5TE55200	Chr5	15259489	15260791	RC/Helitron	No
AT5TE55210	Chr5	15265417	15265670	RC/Helitron	No
AT5TE55245	Chr5	15271169	15271399	RC/Helitron	No
AT5TE55265	Chr5	15274857	15276290	DNA/En-Spm	No
AT5TE55270	Chr5	15276310	15277224	DNA/En-Spm	No
AT5TE55390	Chr5	15303308	15303352	RC/Helitron	No
AT5TE55480	Chr5	15333581	15333639	RC/Helitron	No
AT5TE55640	Chr5	15383223	15383913	LINE/L1	No
AT5TE55865	Chr5	15439857	15440136	DNA/En-Spm	No
AT5TE56255	Chr5	15561759	15562162	DNA/MuDR	No
AT5TE56365	Chr5	15584998	15585074	RC/Helitron	No
AT5TE56450	Chr5	15606707	15606768	RC/Helitron	No
AT5TE56530	Chr5	15625334	15625656	RC/Helitron	No
AT5TE56580	Chr5	15643119	15643576	DNA/MuDR	No
AT5TE56845	Chr5	15742767	15742840	DNA/MuDR	No
AT5TE56895	Chr5	15759335	15759671	DNA/En-Spm	No
AT5TE57110	Chr5	15819973	15820566	RC/Helitron	No
AT5TE57335	Chr5	15881032	15881443	LTR/Copia	No
AT5TE57400	Chr5	15895672	15895854	DNA/En-Spm	No
AT5TE57570	Chr5	15945763	15945787	DNA/MuDR	No
AT5TE57985	Chr5	16056928	16057196	RC/Helitron	No
AT5TE58010	Chr5	16064331	16064358	RC/Helitron	No
AT5TE58025	Chr5	16064945	16065204	RC/Helitron	No
AT5TE58300	Chr5	16132101	16132138	DNA/En-Spm	No
AT5TE58305	Chr5	16132139	16132656	DNA/MuDR	No
AT5TE58310	Chr5	16134259	16134438	DNA/MuDR	No
AT5TE58315	Chr5	16134439	16134471	DNA/MuDR	No
AT5TE58640	Chr5	16226836	16227018	DNA/MuDR	No
AT5TE58645	Chr5	16227063	16227297	DNA/MuDR	No
AT5TE58655	Chr5	16232568	16232670	DNA/HAT	No
AT5TE58950	Chr5	16321969	16329840	RC/Helitron	No
AT5TE59070	Chr5	16356247	16356315	RC/Helitron	No
AT5TE59170	Chr5	16384183	16384827	RC/Helitron	No
AT5TE59570	Chr5	16495154	16495534	DNA/Harbinger	No
AT5TE59580	Chr5	16498884	16499245	DNA/Harbinger	No
AT5TE59595	Chr5	16503579	16503694	RC/Helitron	No
AT5TE59730	Chr5	16540083	16540151	RC/Helitron	No
AT5TE60280	Chr5	16698234	16698950	LINE/L1	No
AT5TE60360	Chr5	16721110	16721189	RC/Helitron	No
AT5TE60410	Chr5	16732135	16732300	DNA/En-Spm	No
AT5TE60640	Chr5	16797597	16797782	DNA/En-Spm	No
AT5TE60750	Chr5	16826322	16826549	LINE/L1	No
AT5TE61030	Chr5	16907151	16907427	DNA/MuDR	No
AT5TE61065	Chr5	16915227	16915804	RC/Helitron	No
AT5TE61125	Chr5	16935682	16935923	DNA/Mariner	No
AT5TE61365	Chr5	17002626	17002869	RC/Helitron	No
AT5TE61370	Chr5	17002870	17003512	RC/Helitron	No
AT5TE62180	Chr5	17211859	17212352	RC/Helitron	No
AT5TE62210	Chr5	17219799	17220327	DNA/En-Spm	No
AT5TE62280	Chr5	17235088	17235172	DNA/MuDR	No
AT5TE62335	Chr5	17248249	17248325	RC/Helitron	No
AT5TE62490	Chr5	17288132	17288290	RC/Helitron	No
AT5TE62530	Chr5	17302773	17302959	RC/Helitron	No
AT5TE62660	Chr5	17341057	17341553	DNA/MuDR	No
AT5TE62740	Chr5	17364187	17371758	RC/Helitron	No
AT5TE63090	Chr5	17464877	17465496	RC/Helitron	No
AT5TE63120	Chr5	17473459	17474026	RC/Helitron	No
AT5TE63505	Chr5	17564912	17565741	RC/Helitron	No
AT5TE63865	Chr5	17675946	17676607	RC/Helitron	No
AT5TE64040	Chr5	17726227	17727004	RC/Helitron	No
AT5TE64050	Chr5	17730998	17731082	DNA/MuDR	No
AT5TE64220	Chr5	17784664	17784855	LTR/Copia	No
AT5TE64275	Chr5	17798210	17798346	RC/Helitron	No
AT5TE64430	Chr5	17842111	17842573	DNA/MuDR	No
AT5TE64540	Chr5	17877227	17877502	DNA/MuDR	No
AT5TE64780	Chr5	17951812	17952614	DNA/MuDR	No
AT5TE64920	Chr5	17991544	17991958	DNA/MuDR	No
AT5TE64990	Chr5	18012751	18013172	RC/Helitron	No
AT5TE65005	Chr5	18021361	18021911	RC/Helitron	No
AT5TE65325	Chr5	18118596	18119467	DNA/MuDR	No
AT5TE65370	Chr5	18142156	18146898	LTR/Copia	Yes
AT5TE65540	Chr5	18193410	18202051	DNA/En-Spm	Yes
AT5TE65980	Chr5	18331004	18331279	DNA/MuDR	No
AT5TE66180	Chr5	18387153	18388051	RC/Helitron	No
AT5TE66250	Chr5	18405953	18406411	DNA/MuDR	No
AT5TE66330	Chr5	18429630	18430774	RC/Helitron	No
AT5TE66335	Chr5	18430775	18430978	RC/Helitron	No
AT5TE66420	Chr5	18450188	18450513	DNA/MuDR	No
AT5TE66425	Chr5	18450742	18451048	DNA/En-Spm	No
AT5TE66430	Chr5	18451049	18451225	DNA/En-Spm	No
AT5TE67040	Chr5	18623332	18624037	DNA/MuDR	No
AT5TE67045	Chr5	18624757	18625088	DNA/MuDR	No
AT5TE67090	Chr5	18636513	18637021	RC/Helitron	No
AT5TE67320	Chr5	18700638	18700754	LINE/L1	No
AT5TE67460	Chr5	18736794	18737332	RC/Helitron	No
AT5TE67700	Chr5	18802855	18803387	RC/Helitron	No
AT5TE67705	Chr5	18803867	18804028	DNA/MuDR	No
AT5TE67880	Chr5	18853600	18853838	RC/Helitron	No
AT5TE67885	Chr5	18853839	18856404	RC/Helitron	No
AT5TE67995	Chr5	18882380	18884442	RC/Helitron	No
AT5TE68170	Chr5	18945988	18946299	DNA/MuDR	No
AT5TE68230	Chr5	18964435	18964982	DNA/MuDR	No
AT5TE68245	Chr5	18969760	18969911	RC/Helitron	No
AT5TE68375	Chr5	19005811	19006110	DNA/En-Spm	No
AT5TE68420	Chr5	19018603	19019752	RC/Helitron	No
AT5TE68680	Chr5	19098738	19098770	RC/Helitron	No
AT5TE68755	Chr5	19120996	19121061	RC/Helitron	No
AT5TE69245	Chr5	19246559	19248022	LTR/Copia	No
AT5TE69640	Chr5	19353830	19353983	DNA/MuDR	No
AT5TE69890	Chr5	19425676	19425811	LTR/Copia	No
AT5TE70200	Chr5	19507871	19508023	DNA	No
AT5TE70420	Chr5	19572723	19573090	RC/Helitron	No
AT5TE70540	Chr5	19608536	19608650	DNA/MuDR	No
AT5TE70840	Chr5	19684999	19685167	DNA/MuDR	No
AT5TE70890	Chr5	19699771	19701657	RC/Helitron	No
AT5TE70950	Chr5	19718570	19719082	DNA/MuDR	No
AT5TE71390	Chr5	19835425	19835771	DNA/MuDR	No
AT5TE71450	Chr5	19853991	19856859	Unassigned	No
AT5TE72200	Chr5	20048358	20049583	LINE?	No
AT5TE72230	Chr5	20058304	20058414	LTR/Copia	No
AT5TE72420	Chr5	20115982	20116077	DNA/Harbinger	No
AT5TE72580	Chr5	20151264	20152056	SINE	No
AT5TE73270	Chr5	20342201	20342307	LTR/Copia	No
AT5TE73550	Chr5	20418517	20419189	RC/Helitron	No
AT5TE73780	Chr5	20480080	20480520	DNA/MuDR	No
AT5TE73855	Chr5	20501658	20501719	RC/Helitron	No
AT5TE73960	Chr5	20526732	20526874	DNA/MuDR	No
AT5TE74020	Chr5	20543499	20543652	LTR/Gypsy	No
AT5TE74335	Chr5	20635598	20635954	RC/Helitron	No
AT5TE74560	Chr5	20695444	20696425	DNA/MuDR	No
AT5TE74760	Chr5	20753031	20753222	DNA/En-Spm	No
AT5TE74920	Chr5	20797317	20797627	RC/Helitron	No
AT5TE75530	Chr5	20966888	20967554	DNA/Harbinger	No
AT5TE75770	Chr5	21031973	21032425	DNA/MuDR	No
AT5TE75800	Chr5	21043400	21043783	DNA/MuDR	No
AT5TE76210	Chr5	21162772	21163127	LTR/Copia	No
AT5TE76490	Chr5	21242985	21243125	DNA/En-Spm	No
AT5TE77210	Chr5	21437647	21437718	LTR/Copia	No
AT5TE77565	Chr5	21530079	21532125	RC/Helitron	No
AT5TE77640	Chr5	21556084	21556320	RC/Helitron	No
AT5TE77735	Chr5	21583961	21584042	RC/Helitron	No
AT5TE78215	Chr5	21713329	21713580	DNA/En-Spm	No
AT5TE78560	Chr5	21808686	21808786	DNA/MuDR	No
AT5TE78710	Chr5	21851493	21852224	LTR/Copia	No
AT5TE78770	Chr5	21870158	21870640	DNA/MuDR	No
AT5TE78780	Chr5	21872984	21873104	DNA/MuDR	No
AT5TE78845	Chr5	21892203	21892349	DNA/En-Spm	No
AT5TE78855	Chr5	21896710	21896906	LINE/L1	No
AT5TE78955	Chr5	21924984	21925453	LINE/L1	No
AT5TE80010	Chr5	22230697	22230805	DNA/MuDR	No
AT5TE80015	Chr5	22230806	22232315	RC/Helitron	No
AT5TE80020	Chr5	22232316	22232349	RC/Helitron	No
AT5TE80120	Chr5	22261203	22261397	RC/Helitron	No
AT5TE80340	Chr5	22322172	22322684	RC/Helitron	No
AT5TE80370	Chr5	22331245	22331542	DNA/En-Spm	No
AT5TE80440	Chr5	22349706	22349826	DNA/MuDR	No
AT5TE80740	Chr5	22429617	22430228	RC/Helitron	No
AT5TE81110	Chr5	22539609	22540276	DNA/MuDR	No
AT5TE81425	Chr5	22628017	22633342	Unassigned	No
AT5TE81510	Chr5	22657293	22657692	DNA/Harbinger	No
AT5TE81595	Chr5	22680084	22680168	RC/Helitron	No
AT5TE81775	Chr5	22726165	22726373	DNA/MuDR	No
AT5TE82585	Chr5	22956222	22957218	LTR/Copia	No
AT5TE82850	Chr5	23034598	23034729	DNA/MuDR	No
AT5TE82855	Chr5	23034730	23034750	DNA/HAT	No
AT5TE83180	Chr5	23123437	23123857	DNA/MuDR	No
AT5TE83185	Chr5	23123858	23123918	DNA/MuDR	No
AT5TE83225	Chr5	23144985	23145129	DNA/MuDR	No
AT5TE83620	Chr5	23256200	23256417	DNA/MuDR	No
AT5TE84160	Chr5	23407894	23408587	RC/Helitron	No
AT5TE84250	Chr5	23431544	23432883	RC/Helitron	No
AT5TE84560	Chr5	23516634	23516848	DNA/HAT	No
AT5TE84580	Chr5	23523457	23523584	DNA/Harbinger	No
AT5TE84790	Chr5	23579257	23579535	DNA/En-Spm	No
AT5TE84860	Chr5	23596200	23596341	DNA/MuDR	No
AT5TE85020	Chr5	23640072	23640248	DNA/MuDR	No
AT5TE85090	Chr5	23661214	23661754	RC/Helitron	No
AT5TE85110	Chr5	23668496	23668680	DNA/MuDR	No
AT5TE86330	Chr5	23995931	23996090	LINE/L1	No
AT5TE86640	Chr5	24083307	24083400	DNA/MuDR	No
AT5TE87410	Chr5	24301399	24301642	DNA/Harbinger	No
AT5TE87415	Chr5	24302976	24303057	DNA/Harbinger	No
AT5TE87420	Chr5	24303058	24305454	RC/Helitron	No
AT5TE87425	Chr5	24305455	24306275	RC/Helitron	No
AT5TE87450	Chr5	24312571	24312656	DNA/MuDR	No
AT5TE87570	Chr5	24342463	24343252	RC/Helitron	No
AT5TE87680	Chr5	24370737	24370966	DNA	No
AT5TE88180	Chr5	24503110	24503800	RC/Helitron	No
AT5TE88485	Chr5	24587192	24587395	RC/Helitron	No
AT5TE88530	Chr5	24601314	24602178	DNA/Harbinger	No
AT5TE88740	Chr5	24659627	24659905	DNA/En-Spm	No
AT5TE88840	Chr5	24686089	24686546	DNA/MuDR	No
AT5TE89340	Chr5	24821242	24821272	RC/Helitron	No
AT5TE89530	Chr5	24875767	24875858	RC/Helitron	No
AT5TE90145	Chr5	25053514	25053819	DNA/MuDR	No
AT5TE90280	Chr5	25092627	25092728	DNA/MuDR	No
AT5TE90620	Chr5	25191059	25191888	RC/Helitron	No
AT5TE90710	Chr5	25217427	25218163	DNA/MuDR	No
AT5TE90745	Chr5	25227340	25228311	RC/Helitron	No
AT5TE91270	Chr5	25375107	25375210	DNA/MuDR	No
AT5TE91490	Chr5	25433387	25433540	DNA/MuDR	No
AT5TE91530	Chr5	25444827	25445083	DNA/MuDR	No
AT5TE91535	Chr5	25447743	25447937	DNA/MuDR	No
AT5TE91660	Chr5	25481632	25481744	DNA/MuDR	No
AT5TE91840	Chr5	25530525	25531267	DNA	No
AT5TE91850	Chr5	25531625	25532181	RC/Helitron	No
AT5TE92340	Chr5	25663052	25664361	RC/Helitron	No
AT5TE92530	Chr5	25716291	25716629	LTR/Gypsy	No
AT5TE92730	Chr5	25770315	25770394	RC/Helitron	No
AT5TE93040	Chr5	25851107	25851227	DNA/MuDR	No
AT5TE93055	Chr5	25856073	25857252	DNA/HAT	No
AT5TE93170	Chr5	25891490	25891590	DNA/MuDR	No
AT5TE93305	Chr5	25928262	25928354	DNA/MuDR	No
AT5TE93370	Chr5	25944880	25945049	DNA/MuDR	No
AT5TE93410	Chr5	25955882	25955968	DNA/MuDR	No
AT5TE93510	Chr5	25982241	25982360	DNA/MuDR	No
AT5TE94135	Chr5	26146172	26146561	RC/Helitron	No
AT5TE94250	Chr5	26177779	26177897	LTR/Gypsy	No
AT5TE94620	Chr5	26276187	26277560	RC/Helitron	No
AT5TE94660	Chr5	26290110	26290620	DNA/HAT	No
AT5TE95430	Chr5	26497656	26497757	DNA/MuDR	No
AT5TE95745	Chr5	26581765	26583354	DNA/MuDR	No
AT5TE96660	Chr5	26831419	26831624	RC/Helitron	No
AT5TE96750	Chr5	26858061	26858401	DNA/En-Spm	No
AT5TE96835	Chr5	26881038	26881116	RC/Helitron	No
